# Supplementary material for: Association analysis of agronomic traits and construction of genetic networks by resequencing of 306 sugar beet (Beta vulgaris L.) lines
Source: Sci Rep. 2023 Sep 18;13:15422. doi: 10.1038/s41598-023-42182-2 (PMC10507079; doi:10.1038/s41598-023-42182-2)
Supplement: Supplementary file 1 — Supplementary Information. [file 41598_2023_42182_MOESM1_ESM.zip]

Archive with 35 entries (34 files):
- Supplementary/S1-27/
- Supplementary/S1-27/S1.jpg
- Supplementary/S1-27/S10.jpg
- Supplementary/S1-27/S11.jpg
- Supplementary/S1-27/S12.jpg
- Supplementary/S1-27/S13.jpg
- Supplementary/S1-27/S14.jpg
- Supplementary/S1-27/S15.jpg
- Supplementary/S1-27/S16.jpg
- Supplementary/S1-27/S17.jpg
- Supplementary/S1-27/S18.jpg
- Supplementary/S1-27/S19.jpg
- Supplementary/S1-27/S2.jpg
- Supplementary/S1-27/S20.jpg
- Supplementary/S1-27/S21.jpg
- Supplementary/S1-27/S22.jpg
- Supplementary/S1-27/S23.jpg
- Supplementary/S1-27/S24.jpg
- Supplementary/S1-27/S25.jpg
- Supplementary/S1-27/S26.jpg
- Supplementary/S1-27/S27.jpg
- Supplementary/S1-27/S3.jpg
- Supplementary/S1-27/S4.jpg
- Supplementary/S1-27/S5.jpg
- Supplementary/S1-27/S6.jpg
- Supplementary/S1-27/S7.jpg
- Supplementary/S1-27/S8.jpg
- Supplementary/S1-27/S9.jpg
- Supplementary/Supplementary Table 1.xlsx
- Supplementary/Supplementary Table 2.xlsx
- Supplementary/Supplementary Table 3.xlsx
- Supplementary/Supplementary Table 4.xlsx
- Supplementary/Supplementary Table 5.xlsx
- Supplementary/Supplementary Table 6.xls
- Supplementary/Supplementary Table 7.xlsx
