# Supplementary material for: Association analysis of agronomic traits and construction of genetic networks by resequencing of 306 sugar beet (Beta vulgaris L.) lines
Source: Sci Rep. 2023 Sep 18;13:15422. doi: 10.1038/s41598-023-42182-2 (PMC10507079; doi:10.1038/s41598-023-42182-2)
Supplement: Supplementary file 1 — Supplementary Information. [file 41598_2023_42182_MOESM1_ESM.zip › Supplementary/Supplementary Table 1.xlsx]

## Sheet: Sheet1
Root yield
Material Source	Number of cases	Average value ± Standard deviation
Harbin	72	2923.47 ± 406.74
Hohhot	134	2285.78 ± 1049.44
Shihezi	50	3500.39 ± 1077.84
Urumqi	50	4848.43 ± 1357.24
Sucrose content
Material Source	Number of cases	Average value ± Standard deviation
Harbin	72	16.70 ± 0.77
Hohhot	134	15.39 ± 3.51
Shihezi	50	8.98 ± 1.69
Urumqi	50	12.37 ± 1.36
Sugar yield
Material Source	Number of cases	Average value ± Standard deviation
Harbin	72	487.11 ± 63.01
Hohhot	134	366.66 ± 189.81
Shihezi	50	312.47 ± 105.76
Urumqi	50	598.47 ± 171.08
