# Supplementary material for: Association analysis of agronomic traits and construction of genetic networks by resequencing of 306 sugar beet (Beta vulgaris L.) lines
Source: Sci Rep. 2023 Sep 18;13:15422. doi: 10.1038/s41598-023-42182-2 (PMC10507079; doi:10.1038/s41598-023-42182-2)
Supplement: Supplementary file 1 — Supplementary Information. [file 41598_2023_42182_MOESM1_ESM.zip › Supplementary/Supplementary Table 2.xlsx]

## Sheet: Sheet1
ID	chr	start	end	length_Signal	num_snp	peakPOS	alt	type	gene id	gene name	gene annonation
A5	6	21645496	21655496	10001	1	21650496	7.01072	upstream(BVRB_6g140620(dist=386))	BVRB_6g140620	POLX	TOBAC Retrovirus-related Pol polyprotein from transposon TNT 1-94
A12	6	21645496	21656823	11328	3	21650496	9.08286	upstream(BVRB_6g140620(dist=386))	BVRB_6g140620	POLX	TOBAC Retrovirus-related Pol polyprotein from transposon TNT 1-94
A14	6	21645496	21657623	12128	3	21650496	15.7197	upstream(BVRB_6g140620(dist=386))	BVRB_6g140620	POLX	TOBAC Retrovirus-related Pol polyprotein from transposon TNT 1-94
A19	6	21645496	21661935	16440	4	21650496	9.6588	upstream(BVRB_6g140620(dist=386))	BVRB_6g140620	POLX	TOBAC Retrovirus-related Pol polyprotein from transposon TNT 1-94
A22	6	21664194	21674194	10001	1	21669194	6.48056	intronic(BVRB_6g140620)	BVRB_6g140620	POLX	TOBAC Retrovirus-related Pol polyprotein from transposon TNT 1-94
ID	Phenotype
A5	Flourishing growth vigour
A12	Plant height
A14	Crown size
A19	Flesh coarseness
A22	Sugar yield
