# Supplementary material for: Association analysis of agronomic traits and construction of genetic networks by resequencing of 306 sugar beet (Beta vulgaris L.) lines
Source: Sci Rep. 2023 Sep 18;13:15422. doi: 10.1038/s41598-023-42182-2 (PMC10507079; doi:10.1038/s41598-023-42182-2)
Supplement: Supplementary file 1 — Supplementary Information. [file 41598_2023_42182_MOESM1_ESM.zip › Supplementary/Supplementary Table 3.xlsx]

## Sheet: Sheet1
ID	Agronomic Characters	Categories
A1	Hypocotyl colour	Seedling Traits
A3	Cotyledon size
A5	Seedling growth vigour
A9	Leaf shape	Morphological Traits
A11	Fascicled
A12	Plant height
A13	Root shape	Root Traits
A14	Crown size
A19	Flesh coarseness
A21	Root yield	Yield quality Traits
A22	Sugar yield
A23	Sucrose content
A25	Root rot	root rot resistance
A26	Economy type	economic type
