# Supplementary material for: Association analysis of agronomic traits and construction of genetic networks by resequencing of 306 sugar beet (Beta vulgaris L.) lines
Source: Sci Rep. 2023 Sep 18;13:15422. doi: 10.1038/s41598-023-42182-2 (PMC10507079; doi:10.1038/s41598-023-42182-2)
Supplement: Supplementary file 1 — Supplementary Information. [file 41598_2023_42182_MOESM1_ESM.zip › Supplementary/Supplementary Table 4.xlsx]

## Sheet: SNP
chrom	pos	gene name	SNP	REF	ALT	M21	M22	M23	M24	M25	M26	M27	M28	M29	M30	CA03	M31	M32	M33	M34	M35	M36	M37	M38	M39	M40	CA04	M41	M42	M43	M44	M45	M46	M47	M48	M50	CA05	SHZ01	SHZ02	SHZ03	SHZ04	SHZ05	SHZ06	SHZ07	SHZ08	SHZ09	SHZ10	CA06	SHZ11
2	2312199	DFAX2	78	A	T	0/0	0/0	0/0	0/0	0/0	0/0	0/0	0/0	0/0	0/0	0/0	0/0	0/0	0/0	0/0	0/0	0/0	0/0	0/0	0/0	0/0	0/0	0/0	0/0	0/0	0/0	0/0	0/0	./.	0/0	0/0	0/0	0/0	0/1	0/0	0/1	0/1	0/0	0/0	0/1	0/0	0/0	0/0	0/0
2	2312199	P5CS	78	A	T	0/0	0/0	0/0	0/0	0/0	0/0	0/0	0/0	0/0	0/0	0/0	0/0	0/0	0/0	0/0	0/0	0/0	0/0	0/0	0/0	0/0	0/0	0/0	0/0	0/0	0/0	0/0	0/0	./.	0/0	0/0	0/0	0/0	0/1	0/0	0/1	0/1	0/0	0/0	0/1	0/0	0/0	0/0	0/0
6	21650496	POLX	1	G	A	0/0	0/0	0/0	./.	0/0	0/0	0/0	0/0	0/0	0/0	0/0	0/0	0/0	0/0	0/0	0/1	0/0	0/0	0/0	0/0	0/0	0/0	./.	0/0	0/0	0/0	0/0	0/0	0/0	0/0	0/1	0/0	0/0	0/0	0/0	0/0	0/0	./.	0/0	0/0	0/0	0/0	0/1	0/0
6	21650496	POLX	3	G	A	0/0	0/0	0/0	./.	0/0	0/0	0/0	0/0	0/0	0/0	0/0	0/0	0/0	0/0	0/0	0/1	0/0	0/0	0/0	0/0	0/0	0/0	./.	0/0	0/0	0/0	0/0	0/0	0/0	0/0	0/1	0/0	0/0	0/0	0/0	0/0	0/0	./.	0/0	0/0	0/0	0/0	0/1	0/0
6	21650496	POLX	3	G	A	0/0	0/0	0/0	./.	0/0	0/0	0/0	0/0	0/0	0/0	0/0	0/0	0/0	0/0	0/0	0/1	0/0	0/0	0/0	0/0	0/0	0/0	./.	0/0	0/0	0/0	0/0	0/0	0/0	0/0	0/1	0/0	0/0	0/0	0/0	0/0	0/0	./.	0/0	0/0	0/0	0/0	0/1	0/0
6	21650496	POLX	4	G	A	0/0	0/0	0/0	./.	0/0	0/0	0/0	0/0	0/0	0/0	0/0	0/0	0/0	0/0	0/0	0/1	0/0	0/0	0/0	0/0	0/0	0/0	./.	0/0	0/0	0/0	0/0	0/0	0/0	0/0	0/1	0/0	0/0	0/0	0/0	0/0	0/0	./.	0/0	0/0	0/0	0/0	0/1	0/0
6	21669194	POLX	1	G	A	0/0	0/1	0/1	0/0	0/1	0/0	0/0	0/1	0/0	0/0	0/0	0/0	0/0	0/1	0/0	0/1	0/0	0/0	0/0	0/0	0/1	0/0	0/0	./.	0/0	0/0	0/0	0/0	0/0	0/0	0/0	0/0	0/0	0/0	0/1	0/1	0/0	0/0	0/0	0/0	0/1	0/1	0/1	0/1
3	5850027	FRO5	3	A	G	./.	0/0	0/1	0/0	0/0	1/1	0/0	0/1	0/1	0/0	0/0	1/1	0/0	0/0	0/0	0/1	0/0	0/0	0/0	0/0	0/0	0/0	0/0	0/0	0/0	0/0	0/0	0/0	./.	0/0	0/0	0/0	0/0	0/0	0/0	0/0	0/0	0/0	0/0	0/0	0/0	0/0	0/0	0/0
3	5825259	GL24	1	A	G	0/1	0/0	0/1	./.	0/0	0/1	0/0	1/1	1/1	0/0	0/0	0/1	0/0	0/0	0/0	0/1	0/0	0/0	0/0	0/1	0/0	0/0	0/0	0/0	0/0	0/0	0/0	0/0	0/0	0/0	0/0	0/0	0/0	0/0	./.	0/1	0/1	0/0	0/0	0/0	0/0	0/1	0/0	0/0
1	6091169	PPR91	1	C	T	0/0	0/0	0/0	0/1	0/0	0/0	0/0	0/0	./.	0/0	0/0	0/0	0/0	0/0	0/0	0/0	0/0	0/0	./.	0/0	0/0	0/0	0/0	0/0	0/0	0/0	0/0	0/0	0/0	0/0	0/0	./.	0/1	0/0	0/1	0/1	0/1	0/0	0/0	0/0	0/1	0/0	0/1	0/0
[truncated: 263 more columns]

## Sheet: the SNP sequences
GENE NAME: DFAX2								GENE NAME: P5CS								GENE NAME: FRO5								GENE NAME: GL24								GENE NAME: PPR91								GENE NAME: POLX
AATATTTTCTATTTTTATACTGAAGTGGGTGGAGTTGATATCCAAAAGTAATTGTTAAAT								ACAAGATGTACTGCACCGAACATTAACAAGACCAAGGAGTAGAACATATTGGATAAATTA								TTCTTCCTCACATTTCCTGTGATGTTGATCACAGTTCTGGGCTGCATTTACCTTCATTTG								AGTATTATTGGCATTTATCAAAGATACATATGTTTGATGCTTACAAATTACAAATACTTC								TGTTGCAAATTTAGAGTGCTTTAATTAATAAGGGTCAGTTGACCTCACAAAAACCCTCTA								GTCTTGACGTTCTTCCTCTTAGGGAACATGCTTGGTTAGACAGTTTAGTGGACGCGGGGG
CCTTCAATTGGAGTGTCAAGCAAAAGTTCTTTAAGAATGATGCTTGATTCTTAAAGTATT								ACTGAAAACCTTTCAAATAAGGTAATCGTTTATTTTGACAAAGTAATAAATAGCTTCTAC								AAGAACAAAACAGAATCTTCCTTGAAAAGGTTTTCTCATTTCTTTCAATCATTATATGGT								AACATTACATATTAACATGTAGAGTATATGAAACTGGAATATATAAAATTTCCCAAAGGA								CCACCTTCAATGGCAGTAATATCAAACTAAAACCACCAATCATAACCGAAACTTCAACTA								TTAGAGTATCGTCCAACTTTTACGACCGTTTGCAGGAGTATGCGACTCCTAACCCCCCTA
TTTGCTTCAGTTGCAATTTCATGATATGATTAGAAAACTGAAGCTCTGAGACCTGAACAA								AGACTACAAAGTCTACAATAAGATCCTCAATACATGGAGTAAGGGTCAGAACTTAGAAGT								TCCATGCTCAGTGATGTACACTATATTTAGTATTTACAAATTTCGTCATAAATCCAGGTG								AGTACCTACTTAGGAGTAAGGCCATCTCTAATCATCTCAACTTTGTGTTCATTAATGTTA								CAGTCTACTGCTCCTTATGAAATTTGGGGATTTCATTTTCTCTCTCCTCCACCACCACCG								TTATTGATTTAGGTGACGACAATGATTCACCTGCTATGGCCCAAGAGGATAATGCTGAGG
TGTGCAACTGCATCCAGTGGTTGGAATGATGCAGGTTAGTTTGCAAAGGGTGCTTGTCAT								AGAAGTAGAACTACGACGTACATAGACTACCCAAAAGGCAGCGGGAGAGAGGACATGAAA								TATTAATGTAGTGACACATCTAACAACAATCTTTTAATTAATTATCTAACTGTTCAGTTA								AATGTCTGAGCTAATACATGATTAGGCACAGAAGGATTAGAAGTAAATAGAGCAGCTGCA								ACGTCGCTTTTTCCCACAACTCTCATTCTCTCTCTTCTTCTCATCAAAGGTTGAATTAAA								TTGTTTACCAGCGTCGTACTGGGGTGGCGGCTTCTAAGGCCCCAATGGTTGAAGAAAATT
GATGTTGGCCGTGTGATGATGAAATCGGTGGCTGGGCGAGGGTTAGGGCTGGCAATGGGT								AATGCAGACCCTTTTCCCCCACACAAACTGCACTACTATGGGGGTCCAAGGAACTAAAAA								AGGTATACAAACGCGCAAATTTAGTATATATTGAGAGAGCTCCAAATGAACATATGAGCA								AACTGTTGAGCGCCAGGAAGTTGGCTGTTAAAGGCAGCTATAACAGAAGTTGGATATTTG								TTCAAAACAATATTCTTTATTAAAAAACCCCATTATTAACCCAGATGATTTGCTATCCCA								CTCAGTCTGGCCGAGAGGAGGCTGATGAGGTTGGGCCGGGAACGAATGCTCTTTGGCTTC
CGGGTTGGGTCAAGATCAAGTTGGGTTGGCGGGTTGAGAACTCCTTGACCCAACCTGACC								TAAATAAGTCTCGAATAAAATTTGCGAGTTTATGACGCTACTTGAAGGTCCTTATGGGTA								TAAAATAGCCGTGGGTGCACAATAATTGTGTTGCACACTTGCACCCGTTATCAATTTACA								GACAAGTTTTTCTGGTAGTGAGCCAAACCTCTAGGGAAAACAAATACTTCACCAGTCTTA								ATTTCATTCACTAACAAAAACCCTAGCCCAAAATTCCAGAAACTTCAGAGTTCTTTCTCA								CTGAGGACGCCTGCAATGGTCCCCTTACAGTAGTTATAGACGAGCAATGGCGCCGGGATG
TATTAACTTAAACGGGTTGAAATTTACAACCCAACCCAACCTTATGATAAACGGGTCAAC								TATACCACACCTTTGTCGCCATCAACAATTTGCCCATTTCCCTTGAGAATCCTGCGTCGT								CGATAATGTCAAGTATACATATTTTTCTGCACTGATATATATAGTGTTGAATAATTTTGT								ACAACCTTGGAGATAAGCTTATTGTTAGTGGTTATGAATGCCACATATAATTCACCCTGA								ATTAGATTCTCTACTTTCCCAAACCGAATTATTTGATTCTGTTACCTCTATTGCAATATT								CTTTGGAGTTGCATTATCCCCGGGTGGCCCGAGATTTATACCATATGCCGACCCCTTATC
CTTCAGGTCGACCCGTTTAATTTTTTTTTCGTGTTTTTTTCTAGAAAAAATAAATAAAAA								GAACAAACAAGCCCCGTCAAAACCATGCTAACCTAATGAGAGTTATATGTGAAGCTGAAA								AATTTGACAGTACAAGCAGTTCACCTCAGAAGCATTATCTAGCAATGATGAGACGTCCTC								AGAACGAATATTATCTCGGTGGCACGAGGATGAATGTGAGGTGGATTTAGACCATAAGGT								TGAGGGTCTCTGCAAATTGAAGAAACTCAATAGGGCTAAAAATGTGTTCTTGCATTTGAA								GATTGATCGTAACGTCAGAAGGATCCATTATAACGGATTGTCCTCCCGGTCACGTAGCCG
CAACATAATTTATTTGCAAATAACAGTCGCCAACAAATTAAAATTAAGTCATTACATAAC								ATACAGAATTTTAGTGATATAGCATGAACATACCATCTTGTTGTTAATAGCCCTTCCACT								TTCTAGTAATTGGACCTCTAGGGGTGGTTACAGCAATGGAGCTCGTGTTCTTGATCATGG								GCAAAATCGACACGAGCCATGGAGACCCCCAAGGTGTTGAGGCCTGGGATGTCTTGAACG								GGATAATTTGAAGGTATACCCTTATTTTGCATTTAGTTTAGTTTTTGATTGTTTGGTTAA								TCTACACTCATCATTTTGAGTTTGGTCTTCGCTTTCCCCTGGATTCTTTTGTGGTGGAGA
CATATGATAATATTGTTCAAAATCAACAGAACTTTTGTTCAAAATCAACACAAATGTTCA								CCAACGGGACCTCGAGCATGAATCCTACTTGTACTTATCCCAACCTGATCCAAATCAAAA								GGATTGCGCTTGTTTGTTGGCATTTTGGTCATTACTATTATGTCAGTGTTAAGCATCCAT								TTTGCACCGGTGACTTTCGACCCAAGAATGTTGTTCGTGATTTGGCCTGGTTGAGAAATT								AGATGGAAATTTGGATGATGTTGAGGTTCAATGGAATGATATTAGTAATGGGTATGAAAT								TCCTGAATGCTTTCAATGTTTGCCTGGCCCAACTGACTCCTCTGGCCATTCGCAACCTTA
AAATAACATCATTAAAACTTCGTAAGCAATTGTCCAACCTTAAGTGTAATGACTAAGTCA								TATTATGAGATGAGAAGGTTTGCAAGTGCAATATATTTCTATTTAAATTCGACAAATGTA								TCATGGGGCATGGCCGCGAGCATCAAAAAAAGTATGTATCAAACTTCTTGCAAACCTTTT								CCAGCGAAGAAGAAGTCCTCCGGAGTTATCATGGTCATATTTTTGCAAGAGAACCCGTTC								TAATTTGTCTGATTATGTGATTTATGTGTGTAAATGTGGTGATTTTGATGAAATTAAGAA								TTGCGCACATCTGGGTGGTACGCTTTCTTGATTTTCCCCAGACCGTCAACCTATTTCGCC
TAATAAGCAAGAGCAATAGAGGAATTCAAATTTTTTAGGGATTTTTTTAGCTTGTTTTTT								AGAGATTGTAGAATGTACCTCGGCACCCAAGCCAAAACGAGCCCCATCACAAAATCTTGT								TTTGTAATTGTAGTTACACTAAAACTCTCATAATTTTACTCATGTTTTTTTATCCATATG								ATAAGTATGCCTGTAACATCAAATCAGTATACTTCAGTTAAGATTATATTTTCATGTTTG								GGTTTATGAGAGAGTTTTGATGGGTAGTAGAGTTTTGGGGAGGCAGAGTTATGTAGCTTT								ATCTCCATTGGTTGAAGAAGAATGGGTCCTCCCGTTTGGCTGGATGGTGGTCTCTTATGA
CATAAATGGGTTAGGTGGGTCAAAATCAGGTTGGAATTTTCAACCTGACCCAACCCATTT								ACTTGCATTATGAAATACAGCAGCACTGAAAGTTTACATAAAAATTAAACACCACAAATA								AGACACGAAGGCGGTACAAAGTATAAAGAAGGGGAGGGGGAATTCAAACCTGTGACCTAT								ATCGGATATATAGATTCAGAATAGGAGCATACCTAGATTAATGATAGGAAAATGCATATT								GATTGGGGTATTGTGTAGATATGATGAGGGTTTAATGGCAAAATCAGTGGTTCATGAAAT								CGGCTGACAAGAAGATGACGGTCCAACCTAAGATGACCAGTTTGAAAGGCTGGCAGGACG
AATTAAACGGGTTGGGTCAGGTCGACCCATTTAATTAAACGGGTTCAAAATTCTGACCCA								ACATCTATGGTTAAAACCAATCATCCAATCATGTTCTTACGAGTAAACAAGTTTCAATAT								TGTTCACAGCACCTCAATCTTAACCACTAGGCCAAGACATCATTTTACTCCTGTTAATTG								ATTATCTAACAAAGTACATTAAGCATGGTGCATATATGTAAAAAAAGGTGTTTTTTGAGT								GTATTATAGGGGTTTTAGGGTTGATGATGTTACTTACATTGTAGTGTTTCAATGTTTTTG								CTTTCTTCTGGGTGCAGGTGCCGGATGATTATCCCGTACGCCGTCATTTTACAGAACCTG
ATCCATTATNGGGTTCAAAATTCGGACCCAATCCATTATTAATGGGTTGGGTTCGGGTCG								CGAAAAGATGATTAATATTGAAAAGACAGCATTCCACACAAAATACTCAATGGTGCACAA								CCTAAAATGTTGTATATGCATTGAAACGATTTGTGTTAACCTGGTTTTGTATTCCCAGGT								TGTTTCGGGTGAATATCTGTGTAGGTGAGGCTGTAAGGGTGATACATAATGGAGTAGTAA								TAGAAATGGGGATTTAGATGGAGCTGATTGGGTACTTAGGAAATTGATTAATGGTGGTTT								CTCCTCACATGGAGCAACTAGCTCTGAAGCCGTTAACTGACGAAGAGTTAGCGGCCTATG
GGTTGGCGGGTTGGGTAATATTTTGCCAGCTCTAGCGAGGGTTGTCGTAATGGCGGTTTG								TTTTATAATGTCCTTACCTATCTACTTGCTGCAAGAATACTTCAGCAACTTTTTCATCTT								GGCAAGTTGATTTCCGGACTGTGTCACTGAGACTTGGTTATGCATCAAACATATCCTGGG								TAATTATTTTCAAATTAAGCTAGTCTAGACCAACAGTTTCAGAATATACCAGTAGAATTC								TGATGTTGATGTGTGTATCTATGGAAGCTTCATGTATGGATTATGTGAAGTAGGGAAGTT								ATTACTTTGCTTCTGCCAACTATGATACCACTTTTGATGATGGGAAAGTTGTTAGGACCA
ATGAGGCTCATCCTAAGAACAAGAGAACAAGAGATTGCTTCGTGCCCCTAGCCGTGTGGG								CTGCTACAACACAATCTGTATGTGCACTGCAACCGCACAACCAAAGAAGTAATCAAAATC								CTTTTGTATTCTTCCCTGTAACAAGATTATCATCAATTTTGCCTTTGTTTGGTCTTACAT								TCTATTACATGTGAAAAACACAAAGCATTAGCTAGACCAAAGACAATACAATTACCTGAT								CCGGGAGGCGAGTAAGTTGTTTGATAAGTTGATTAAGAGGGATTGTTTTAGTGGTTCTAA								AGGAGCCTTCCATCTGGCTCCCCCATACCAAGTACATCTTAGGGGATAGGCCTTTGTCGG
GTCAACCAGACCTAAAACCAAGGCACAATATAGACCATAGTCATGACTCATGTGTGCCGT								ACCCTCTGTATTATGAATATAAGCACGAAATGAAAGTAAAATTCAAAAATACCTTCCATG								CTGAGTCAAGCATCAAGTATCATATATGGATTGGCCAAGTTGTCATGATAACTTCTGCAT								GTACGATCAGCAACACAAACATCTTGCAGCATGTCAGGATCATTGGCGAAGGCCCCAATA								AGCAGGGTTATTGAAGGAAGGGAGGAGGGCGATTTTTCAGCTGAGTTATAAGGGTGTTAT								CTCTCCTACTTTCTCCTGCTTATGAAAATGGTAAGTAGTGTTGTCGGATTGGTCCGTCTG
GTCATATCATGCTTGGGCATATATTGTCCTTGTGTTGTACTCGTGCTAGACCTAAAACCA								TTGATTTATATGTTCAATGGCACCAGAAACATCATCCACTATTTCCACTGTACAAGCAGG								TACACAGTGCTGGATTCATCATCTATTGGGCTATAGTTAAGCAACTCTATGAGGTAATTT								GCAGTTGCTGCTGCCAATAGCACCACCAAGATAGCTCGGACGCCCGCCATTTCGAAGGAT								TCCAGAAATGATGGTATATGAGATGTATGTTCGATCTTTATGTGCTGTCGGGAAGCTCGA								ATGGCGGTGGTATACATATGGTTGTACATTTTTTTTTTAATCGTTTTGGCTCATTTGTTT
AGTGCCAACACAACCCACGGGTTCTCGTACGCTCGTGTTTGGGCTAAAATTTTGTTGTGT								TGAATTATACTCCTTGTGGAACGTCTGAGTTGATGGAATATTCAACTCCTGCAGGGCACC								CTAAACGGAAAAAACTTTATTTACCCAATAGAAATAAATAAATAGTGGAATCCAACTTAT								ACTCAAGAGGAAAACAACCCAATAGGCAATAAGCTAAGCTTGGACTCTGTAAAAGATCAG								TGATGCTGAGTTATTGTTGAAAAAGATTATGAAAAAGAGTTCCATGGCACAGATTTGTGT								TGCAGGTCTTGATCATCTTGATCTTGACATTCTCGGCGTCGACAGCGATTTTCGGCCGCT
ATTGCTTTCTCATCAAAGATGCATCGCAACTCACATGTACAAACCATGACCCAACTTGCA								GACTCTTGGTCCACCGAACAAATCAACTCCTATAACACAAGTACATAAGTTCTGACCCTT								CCGTTTTAATAGTTTTTTAATATTCTATTTCTAGTGGGTTAACTACCCACCGGGTAGATG								AATCAAATGCTCGAGTCTAGGC								ATATGGATCATTTATCAAGGCATTGTTTAGGGTTGGTAGGGAGGAAGATGCCTTGAAGTT								AACACATCTGCCTGGTCCTCCTCCTTCTGATTATTTGACAATGCATAGCTCTACAAATGG
CAATATCGCGCTGCGCCAAGATTCATGTTGTTAGAACCTTCCGTGGAATTGTGCTACATA								AAGAAAAGCAAAAAGAATACCTATTGACTGACAACGCGTACCTTCAGATCTAAGATCCCT								TAGCATTACCCTTTCTAAACCAACCACAATAGCTAGGCACAATTACTATAGGCTAAAGCA																TTTCAATGTTGAGTGCAAGAAAGGATTCGTGTGCTCCGATGAGCTTGCAAGATTCGTCAT								CCGTAGGGGAGGGAACCGTCATGGGCCTCAAACTGTCCGAAGAAGGGGTCGCGGTCCTTC
CCTCATGGTACGGCATCTAGTCACGAGAAAACATGTATACTGTAAGTCTAAATGTGATAT								AACGAGCTCCTCTAAACCTCCGTTTTGTAGCAGATCTTTATGTACAAGCAGGGTTTCCTA								TCCGACAAAAAAAGTATCTTAATAACAAGGAACGTGACTAGGTAGTGGAGGATATGACCC																TGTGCAACTGTGCGAGAAGGGAGGAGTTGATGATGCTATGAAGATTTTCGATGAGTTTAC								CGCCAGCACTCGCGTCCCAATAGTCGCATCCACTTCGGCTGCTAACTCTCCTACTGCTCC
TGCGGGAGTAGAGACATTTGAAGCCATTTTAGGGTTCGAAGAGAAACATGCAGAATAAGT								AAATAATACACCAGAACATGCAATAAAATAAATATTGTAGTCAACAATAAGGAATATATG								AAAACTATTCCCCATAAAAAGAAGCTAATGAACACATGCTAAGTATCTAAAACCACCCAA																AGGAAAAAGCACGTTTATTAGCACTGTTGCTCTTTGTAATTGTTTGTTGGGTAGTCTTTG								TCCTAGGCCTTCCATCACCAGGACCGTCACTAGGGGCGGTTCAGTGAGTAGGAGACGCTC
TGTAGAAGAGTAAAATAGAGAATTTGATCTCAACTACCCATGAGGCATCTCAATGCATCT								TTGTAGCAAGATGAAAATAATATGGAAATTACCATAGCATTGCAAGCAGCTGGGTAGTCC								TAACTTATTGCTAGGAATTAACTAGAATAATTTTTGGAGCATCAATTAACATTAATATAT																GGATGCTGGGAGGACAATGGAAGCCGAGAGGTATTTCGAGGGGATGAACAAGGGAGAATT								TCGGGAGCAGGTTGTCGAAGATTCTGCTGCCAACAAAAGGCAGGCGGTAGAGGGCCCTGG
TGAATCTTGAAGCCTTTAAGAAGGTCCTCAATAAATAGTTAAATTTACAATAGTCAATAA								ATTTTTGCATCCAAAACAATCCGCTTCGCCATATCCATATTGGCAGATTTGTCAACATAG								GGAAGTATTGGATATAGGAATTTTATGACATACTCCTTTCATTTCTTTAAATTGCAGTGC																GTCACCTCCAAATATAGCAACATACAGGCTTATGGTTTGCGGATTTTGCAACCAGGGAAG								CACCTCTACTGTGAACGAGGTGCTGGTAGAGGACTTAGATCCTTCAAATGAGGAGGTTCA
AATACCTCCAAAGTAACCAAATTTGAAGGCTAAGTCACGATTTTGGACATTTTTGGGACC								ACGTGACAAATTCCGTCTGGTAAGAAACCATGAAGTTTGATCAATATACATTCAGTTATC								TTGTTTTTTTTTCAGTGTATCCTATGCTTATGTTATCTTTAATTATTTATTAATAAAAAA																TCTAGGAAAAGCAATTGATATATTTGAAGAAATGCTGTCAAAAAATATACCTACAGATAA								AGTGGAGGGTGCCGCTGTTGTTGGCGTCGGCACGGCTGGCGGTGGTTCTCCGGTATCCCA
TAAAACAATCCTCATGGGATTAGGGATATGTTATGATCATATGGGACGATTCGAAATCAT								CTCTTAAATGACAAATCCTTATAAGTACACGTATCTTAATGAAAATGAATTCCTGTCAAC								ATTATATAATATGATATTTAAATATATAGATAGGGACGAATCCAACAAGATCACATAACA																GATCATATATGAAGAAGTTATTGCTTTACTATGCAAACAAGGGTGCCCTGCAGAAGCATA								GACCACTTCTTCTATCAAGGAGAAGTTGAGGGAGCTGATTGCCACTCCTAGCTTCCTCTC
ATTCATACTTAAGGGAAGACAATGAAATCCTTCTAAGCTATTTCGAGATAGGAGGAGGAA								ATTACTTACCGGCATGTCCAAGGACAGGAATTTTTGTTGACTCTTTAATCTGAGAGACAA								TAATATGTATATTACTATTAGCTTAGGAATATGATCGATCAAAATTGTAAATATTGGTCT																TGAATATCTTGACAGCATGACCAGAAATGGCTCTACTATTTCATATACAGTTTGGAAAAG								CAACCTTTCTCCTGGGATCTTTTATAGGTTCCGGGAATGGATTGAGAAGAAGGAAGTGCC
GATAGTAAACAAGTCGTAGGCGACAATTTCTAACAATTGAAAGGGTCTCAACCACCTAAG								GTTTATTGCTGCCTCTTGGGATGACCAGATCAATGACGTCATCAAGCTGCAACAACAGTC								TAAAACTGAAAACGTTTCAACATTTAAAAGAAATTAGTGAATTCAGAAGTTTCTTGATCA																AGTGTTTAGAGCGTTGATGGGTGATGAGAGAAGTATTACCAAATCACATTAGATTAGAAA								GTTAAGCGACACGGTGGCGGCCGCTTTCGCTCCTCAGACTGTGACTCCTGGCAAGATCTA
AGTCGCCATTTATATATCTTCAGGAAGGTCTTGGATTTAACAAAACATTGTCAGGTTCCC								AAATTTGGAAACGGCTCATCAAAAACCTATGTTACTCAGAATCGAATACTAGTGTTACTG								TGACTACTACTTCCTGACACACGTATCTCAAGAAGAACTAAGGCTTTGTTCTTTTCAACT																AGAAAGACGGTGTTTAGATTTGAACACTCGCGCAATGTATTCTTAGGGTATTATGATCAT								CCAGCCAAACTGGGACGTCAGGGAGGATGAGTCCTTGTACTCGGACATCCCTGAGAACGG
AAAAGTCCAAAAATTTAGCCACAAAATTGAAGAATTTAAAGGTTATGAAACATATACTTC								TGTACATGTTCAAGTGTCTAATTCGGCTTTCCATGAATTTGGCAAAACATGATATGTCAA								TATAAATAATAGGAAATACGATGATAAGCTTGTCAATAAGTTGTTCAAACAAGTTCAATG																TGTAATTGAGATAGAAATTATGTTTGTTATCCAGTTTATGATCATTGTTATTGA								TGGCATCCTTGCCTACCGTATTCTCAAGGGTATGCAGCTGCCCTTGGACCGTCCTTCAGG
TCCCGTTTCAAAATACTTGATATAGTTTGACTTTTATACTATTCACAATTTTTTTTTTTT								AGTGTCTACATCTATGGCTCGAGTGTCAAGAATCATACATGGGTGCTTGAGGTAATATGA								TACAAATAAATTGAAGTTTTGAATTAGAATCAATTGGTCGGATCACGTGTACTGATATCG																								CTCTCTGAAGACTCCTGCTGCTAGGCTGGCTCATGACCAGCTTAGTGGTAAGACTTTAAC
ACTGAGTTTTTTTATTCTATGTAAGGGAAAAATATAGTCATGTGGGATCTTGTTAAAGTC								ACAGTCATGTTATAGTCACTGATTGCTTCATTTATTAAATGCTTATACGGATACCTACCT								GGGTGATAACTTTACATAAGAGAAATACAGGTAAAGAAGATTGCAAGATAACTACATTTA																								TCTTCTTCTCTTCCCCTCTCTTCCCCTTTTTTTTGTGTTTTAACCTCTTTTGCTTACTTT
GTCTCGACGTATACTTTTGAAATATCGGCTTTTTATAATTTTCACTCATAGGAAATTAGA								TGAGCAAATCAGGTATCTCCTCTCTTGTGGTGACTAGACCAATAAGTTTCTCACCAACTT								TCCCGTAATCTCAATATATGAATATCTATACAAATATATTAAAAGGCGTGCGAAAACAAG																								CGTAGGCCAACAATGCTGCTATTGAGCTGATAGAGCAGTATTTGGAGTATCAAAGGCTGG
GTTATTAACAGTTGAAAATGTGCATTTGCCAGCGTGTCGAGAGAAGTATGTCAAATATTT								TGTCTGGTAGAGCGGAAGTAATAACCTAAAATTGCAAAAAATATTATATAAGCAAGAAAA								AAACTGTGCCACGTGGCGCTCTTCCTAGGGAGTTTTTGTTCATGTAATCTATGTACAATA																								CGGATTCCTACAAGGCCTCATTGGAGACTTGCCAAGACTTACTCCAGGAAGCTGAGAAGA
CGAAAAAAAAAAGTATGATACAATTGCATGGTAACTTAAAATAAAAGTTTATTGATGAAT								AGTTTAAAAATATAGAGCAGTTGTTCAAACAACTTCAAAATGAACACAAAAGGGAATAGT								AACAAAATTAAAAAATTGCATAGTACAGGGTTTGATCTTGAGACATCAAATACATATACT																								AGGTGGCGCCTCTGGACGATGAAGTGGCGACCTTGAGGGACAGGGCGGCACTCCTGGAAG
ATTCAACAATGGAGGAGATCAACAAAACAAAGGAGGTACTTAGATTTATATGGAAATCTT								ATAAACCTTGTGCAAAATAGCATTCGATCTCTTTGCCTCCTTTCCACCCTTCAAAAGTAG								AAAGTTTTAACCACTAGGCTAAGTTGTACTTAGTGTTATTATTATCATAAAGTATTATAT																								AGACTGAGGAGAACGTCAAGGCCCTGACTAAGGCTGTAGAGGCTGCCAATTCTGAGAAGG
TACTTAACAACTAACTGAAAATTATCGTACAACTCAAAAGAGACTTATATAATACACACT								TCCATTTCCACTCCGTACGGCCAACGAAGCTATCTGCGATTTGGACCCCCAAGGCAGGGA								TAATAAATGAATTTTTTTCTTACCCGGAGCATAGCCCGGGCCTAATAACTAGTGATAATT																								ACATTGCCGTCCTTGAGGCTTCTGCAGCTGAGGCCCGGGGTGCCGCCAAGGCTATTGCGG
TCATAGTTCATAGATGAGGAGCATGCATAGCTCAACAAGGCCTTCGACATTCACATCTAT								GTATTAGTGAGTAAGAAGAGAATCTTGTACCATGTAGAACCATATGAGCCATCTAAATTC								GATAATGGGTGATCTGTTTGATACAATGAAATTAAACCATTTTATCATTTTATGTAATTT																								ACTTCAAAGCCTCTGATGAGTACGTGGCAGAGCTTCACAAGAGGTACGATGGCGGCTGGG
ACGGGAATACACAATCACCATCAGGCCAATTCTCTCGGCTACAAGTCTTCTTACAAGCCG								TTATAAAACAATATATACTAACACTGATTCATATTGACCATATAAACTTCAAGCTGAGGC								TGTAACTTTTAAGCACATTTATACAACCTCTCAACTTCCAAAATCTTCACGTACTATAGT																								CGGCGGCTATGAGGTGCGTCTGCAAGAGCGTCCCGGGTTTTGACTGGAACGTTATTGAAG
AAACTGATATGGTAGAAAAGCAACCGCCTTTGTAGTACTTACTTGGTTTTGCGCAAGTTT								AGTTTCAAGCTTAAGTTTGCACTTTTAAAGAGAAACAGGTAGAGTCAAATGTTGCATGAA								TATTTATTAGTACATAATTGATAATATTAATACATAGTTTTTGAGTAATGCAGATGCTTG																								ACGCTCATGCTGCCGGCCAGCATCTGTCGCCTTTCGAGGGGGATCCAAATTTGCTGACGA
TGCCATCAACTTCCACCACCATATTCATCTCTGTCATATAAACACATGAAACACAAACTA								TACTAAATTTGGAGAGGATAGTAGGGACAGAGACAATTTTGTGTTTCTGAAGAGGTCATT								ATTGGAGTAAAACTCATGTATCAAATGTAGCAGGAGAAATATCATGGGTTTTCTTGATAG																								AGATGCTATCGCAGATGTGGACCCTCGAGAGCCTCTGACGCCTCCCTCTTGAAGCTTTTG
TCTTAAGTAATTAATTTTAACCAAAACTCTCAAGTTTCTAAGAATAAGGATCATGGAATG								ACATCAGCGATCAAAACAGCCAGCACGCACGTAGAATTTTACTGTGGAGTATATATATAT								CAATGTGGATAACAAGCTTTGCATACACTAGAAGAAAGTCATTCGAAGTCTTCTTCTACA																								GCGGCCTTCTATTAGCTCTTCCTGCTCCTCAAACAGCTTTTAATTTTTGCACTTTGCTTT
TTGTTTGTTGGTTGGCTAAATTTTGAAAATTAGAGGAGGTTTAATATAAAGGGAAGCTTT								ATATATACTGAATTTATATGGAAAATTCATGTACGCAGCATGTAGGCAGCAACACCAACT								CCCACCAACTATACGCTCTAGCCACCTTCTTCTACGTGGTGCACATAGGAGTTGCCTGGA																								GTAATATTCTCAAGTTATAACATTGTAATTTTGCCTTTGTTGGCGTTTCTTGACATTTAT
CATTCTCACAAATTATAGGAAGTTGCTGAGAGTAAGTGATAACTTAGTTGGTTAGAGGCT								GCCCCAATAAGTCTAAGACACCCCAGATGGAATTTTGTTATTGTTATATATGCTAATAGG								CGATGCAGCTTCTTCCTGGAATTTTCCTCTTCACGCTTGATCGATACTTAAGATTCTTAC																								TACGTTTAATTTTGTTAAGTACTTTTATCTTGATTAAAAGCCTTTTTTCATATTGGCCGC
TAGAGATTTTTCTCGATTTTAAGAGATTTTATGATCGATTCTCACTTTGTTCTTATGATC								ACACTTTGGAATACATTTTAGACACTTGACGACAGCCTTTTTTGCTAGAATGTTTGAATA								AGTCGCGCTCTCGTGCAAGACTCATCTCAGTTCGTGTTCTTCCTGGTGGGACTGTGGAGA																								CACGATATATACTTTTTTGTAGTTGGCTGCCAAGCCAGTAGCTTTTATTCTATGGAAAGT
TCTCTAAACATCAAAAAGAATTATAGAAAGTTGCTAATGTAAAGTGTGTTTATGTAAGTG								AAAGGAAGAACAATAAAAAATGATAAATTAATAGGAAAAGAAAAGAAAGTGATTAAAAGC								TGACTTTCTCCAAGAGCCGAGGTGTGTGTCTGTGTGCGCGCGCATAATCACTGTAAAAAG																								ACTCTTTGTTTACTTTTGATTATGCGTCTTGCCATCGTTTGCGTGCTTGTATAATATGTC
GTCGTTTTTCCATGTCAAAATTCATGGATAGTTCCAAAGTTGTTTAGTTGAAAATTAAAT								CGACTGATATGTACTTCAGGGCAAAAGAAAATTATATATCTTCTGATCATCATCATAGCT								TTGTTTCCATAATCAGGAAAATTAGTTTTAGCTTAATACAGAATAGGGTGTATAGAAGAA																								GTAGTTTCTGCTTTTTATTCTTCCTTGTTATTCGCGTTTATAATGTTTGTCGTGGGGTAC
AAGTAACTGTTCTTGTCAAATCAACCAAACGAGACACTCAATTTATTCTACTTATTTTTT								TGAACATACACAGAATACCCTGTTCTTGGCCTACTATTATGTCTTACTTATGTATTCATT								GTGGAGAGCCTTTTTTTTTTATCCATATGAGCCACGAAGGCGGTACAAAGTACAAAGAAG																								CTGTTTACTCAATTATGTCTTCAACTTAGGTGTAGGGTCCATCATATGACCGCAAATACA
TTTGGCTACCAAACAAATATAAGCAAATTCCTTGAATTGAGAAAGAGACAACTTCATGAA								TTTTCGTAAAGAATTGTGATACAACATAAATTTGGAATACAATAAGGGAATAATTTCTGT								GGGAGGGGGGATTCGAACCTGTGACCTATCTTTCACAGTACCTTAATCTTAACCACTAAG																								CTTAGCCTGTTATATGGCTTTTAATTTGTGTGCTAGGTCTGTCATGTGACCGTGAATACA
AACTCCAAGGAGAAGTCAATTACCAAAATCCCATATCAATAAACATAGACTAAGAAAGGA								CTATCTTTGCTGTAAACTTAATAGGGAAACACCAAATTACCAACATATCAGAGCTGAAGC								CCAAGACATCCTTGGTAGTGGAGAGCCTTTAGTTGTGAATAGAAGAAATATTTTTACTAT																								CTTGGCCTGTTATATGGCTTTGATTTGCGTGCTAGGTCTGTCATATGACCGTTAATGCAC
AAAAATGATTACCTGAAGTGAGTAAGAAGAGAAGCAAAACCGAAAGCCAAAAGAATTTCT								TAATGAGTCCAAAGACAATTCCTACGTATCCTTGCAGTACATGTGTCTGGACAATTTTAA								GGAGTATTTTCTTAAAGTTGAAAAGAATAAGGCCTTTAATTGACTAAGATTATAGAAGAA																								TTAGCCTGTTATATGGCTTTTTGCTTTGTGTGCTAGGTCTGTCATGTGACCATGAATGCA
TCTCCATTTTTTCTTGGTCTTGTTTATAACTTG								TTGACAGTCTCAGAAGCACCAAGTCACATTCATGATACAATAAAATCATAGAGCTAACAT								AATCAAGTCGGGGCAATAAAATTAGAGGTTCTAAAATAGGATAGTTATTATAGAGGTAGT																								CTCAGCCTGTTATATGGCTTTAATTTGTGTGCTAGGTCTGTCATATGACCGTTAATGCAC
								ATAAAAACCTTAATCTGATTTTGCACACTTTCAGTAGCTTCTCTCATTCTGAAATTATAG								ACAGATGTCGACCAATTAGTTGGTAGAACTTTGGGAAGTTGTTTCTCTCTAAGAGACAAA																								TTACTTTTTCCGCAGATGTTAACAAAGATATGATACAATAACAAAGAAAAGAATTTATCG
								GACAAGTATTTGCTTTGACTCCCTTCCAGAGACTCATCCTTGAAAGCCACTGGAATACAA								ACTCGACTAACAATTTTTATTTTTTTTGGTGTTTCTTTTCAGATGTACGTTACAATGTTG																								GAACGCTAGTGTAGGTTATATCATTTACGTAATTCAATCAAAGGCTCTTGGCCAATTACA
								TTATCAACAATCCAGTTTCCACCCGAGTCACAACATTGAAGTCAGCACAATGAAAACGTC								CTAGCAACTTATTTGTGAGCGTGCCTAAAATCTCAACGTTACAGTGGCACCCTTTTACTG																								ATTATTCCCTACACATAATACTTTTTCAGAACATCCGCGTTCCAGCAGTTCTTGAGCTCT
								AAATGTTCATGTCAATTGTTCACCAGCACATCACTAACTGTGTGATGGGGATACTCAAAT								TGAGCTCAAATGATAACATGGATCCTGATAAGCTAAGTATTGTCTTTAAGACCGGAGGGA																								TTTCCGTCCATATCTTTAAGGATAAAGGAACCGGGGCCTATCTTCTGAGCGATTACGTAC
								CATCCTTTTTACATTGAATATCGAGAACAAGGAAACCTATCAACTGTTGTTCAATCTTTA								GCTGGACAACCAAGTTATACAAAGAACTTTCATCTTCTTCTCTAGACAGGCTTGAAGTCT																								GGGCCTTCCCAGTTCGCAGTTAGCTTCCCTTCAGCATGCGCTTTACCAGTGGCGACTGTT
								CCAGATGTAAACAACTTTCCTCGAGTGTTGAAAGTGAAACCAAGATCCTTGCAAAGTGCC								CTGTTGAAGGACCATATGGACCAGCTTCTACAAGCTTCATCAAGTAAGTAGAGTGGTTAA																								CTCCTGAGGACGAGATCATTGACCTCCAGCTGCCTTTCCCAGACTCTCTAGTTGTAGGCT
								GGAAAATTTTAAACTAATCAATAATTATAATTTCCCTCCAACTCAAACCTTGCATGTCTC								TTTTAACTCAACTAATAAAACTAATACATTTTACAGTTTTTTGAAAACCGAAATCAAGTA																								TTACTGATTCTGTCCTTATAAGCAGCTGCTCTCAACTCCGCCATGAGCCTTACCTCAGGT
								TCGACATGGAAAGCAGATTCTACAGCAGGACATCTGAGTTCCAAAAATGTCTCATTACCC								TTCACTAGTATTTGGTTGTGAATTTTTCGAATTAATTAACATAACTGTCTAGTATACGTA																								AGGAAATCCAGACTTTCCTTGAGAGCCTGTTCATTCGCGTCTAGATCCTGATATTTCACC
								TATGTAAAACACCTATGTCACAGACTGACTAGATACTCCAACATAGGTTGACACTTCAAT								TGACTAATTTGAGATTAATTATAGAACATATACTTTATAGCATACAACTTCCAAAAGAGA																								CGGTATGAGGGTAGACCCACCTCGACCGGCAGCACTGCTTCTGCTCCAAAAGCCAGTTTG
								TTGGACCAAAATATACAAAATGCATATAATATGGTCAAGTCTGATACACCCACCTTGCCC								CTTATGACAGTGGTACAAAATATACCAAATAAAATACTTAAACTGATCTTGAACTTTAAT																								AAAGGATTTTCTCCCATCGCCTCTTTCTCTGTTGTTCTGTTCGACCATAGGACGGCAGGC
								AACACTAGTGGAGCTTGAATGACATAGCTTATTACACAACCAGCTTCAAAGATGAGCCTT								TGGCAATGTCTTTTATTAATTTGTCCAGGCATGAAACTATGGTGTTGATCAGTGGAGGCA																								ACCATATCTGCCCACTTTCCTTTAAATTCATCCAGCTTCTTCTTTAGGGCGTTTAGGATT
								CTTAGAAAGGCTCAAATCCAATTGGCTACATGTATAACAACAATAAATCAAACAAGAAAT								GTGGAATAACCCCATATATATCGATAATTCGAGAGATTATACATGAATCAAATACCCAAA																								TGTTTATTCGCGGCCTCCGCTTGGCCATTGCTTTGGGGGTGGCACACAGCTGAGTATGCG
								GTCCCATCAGATAGGTCTATACAGTTTGCATCACCAAAACTGATTGCCGGGCATATTCCA								AAGGCCAAGTCCCAAAGGTTCTCCTTATCTGTGCCTTCAAGCACGCAGCTGATCTGACAA																								AATGTTACCCTGTACTCTGTCAGGAAAGCTTGTATTGGACGACAGTCGAACTGGACGCCA
								CATTGCTTACAGCTTATAAAGACAGCAAAATCTTTGCACACCAGATTCATCGACAAGAAC								TGCTAGATCTTTTGCTTCCTGCTGAGAGCACTGTTGCTGATCTTTCAAACATTCAACTAG																								TGGTCGAAAACAATAGCATGGGGATCCCAAATCTTGTCATTATATTCTGCCAAATGAACC
								TGCTTGAATAATATTAGGTATTTGTCACGGAGTTGGTGGAACAGATCTTGCTAACATACA								AAATTCAAGCATACGTGACTCGAGAAGATCATGCACCTGAACACAATATACAAGATTTGC																								TCTTGACTTGGTGGGCTTTAATTTGAACTGTCGGCTCCGCTTCTATCCACTTTGTGAAGT
								TAAACAGCTGCAGTCATCATTGCACAAAGTGACAAACAGAAAAGATCAACTGGGTATAAG								AAGTTCAGACCAAGTGGTTCAAGCCAAGCTCATTGGACTCACCCATCACCCCAGTTCTGG																								AATCTATGCCCACTATCAAGAACTTCCTTCCCCCGGTTGCCTTTGTAAACGGCCCCTGGA
								AGATATTTTTTTGGCATAGTCAATAACACATAATCTTGTTATTACATGAAGAATCACGAG								GACCGAACAGCTGGCTCTGCCTTTGCTTCATTATCGCGTCTTCCTTTGTCCTTTTTCTTG																								TATCCATCCCCCACTGTGCAAACGGGATGGGACAGAATATGGGCTGCATATCATTGGCTG
								GTTCTTCAAACTTGTCGAGACTAAACATGGGTCACAAATTCTCATATGTGAACTTCGAAG								TCCTACTTGTTTTAGTAACTCAATATCATATCTACCCCATTGATCAAAACACCAACAAGA																								GTCTGTTGATGACGGGAGCAAATCTTTGACACTTATCACATTTCTTGACATAGCTCTGAG
								GTATCAAGAGGTTTAATGCTTAAGCAATGAATTGTAATGGCTGAGACATGGAAATATGAT								AGTATAACTTCACAATTTGGGTTTGTTGGGATATGTTTCTTATGTGCGTTAGCATTATCT																								CATCCGCTAGCATGGTTGGTCAGTAGAACCCAGCCCTTAGTGCTTTTAACGCTAAAGCTT
								GTTGCGGTTCGAGTTTAAACAAAATGCTCTATGTAATGGTCTATCACATACTGGCAAGTC								TCATTAGCAGTATCGTGTTTGTGTATCAAAAGAAGAGAATAAGTGTTTCAGAAGAGAAAC																								TTCCGCCAATATGATTTCCGCAAATACCCTCATGTATTCTTCCAGTATCTTCTTCGCTTC
								AAACTCTTCTATAGAGTAGCCCTTACATAACAATAGTGCCTTCTATTGATCCCATGCTGC								AGGTCAAGAATGTGGAAGTGCCAACACCAGTCAGCTCTCCAGGATCTTGGTTATATGGTG																								CCATGCCGTTGCGCATTTTAGTAGAGGCAGGCTAAATGACTTTCTGTATAGCTCATCCCT
								AAATTGGTATCATCAAGTGCCTATGTCTATATTATGTTTCATATATATCCTATGTTAAGC								GAGGTGGGGAGCTTGAAAGTCTTCCTTATCAGTCTCTTGTTCAAGCTACTCAAGTGCATT																								GTATATGATGTACCAATTGGCTTGCCGTCTCAACTTCTTTGCGGCGAAGGGGTTATTCGT
								ACCAAGCTAAACAAGATTAAAAATTAGAAACCAAAAGTCTGTGTGCTACAAAGTTATTGA								ATGGAGGGAGACCTGATCTTCGAAGTAAGGAACTCCTAACTAGTTCATTCATCCTATTCG																								CATGAGGGAAAACCACATGCTCCGCATCTTTCAGTGTAAAGGTCATTGCCGGCATGGCTG
								CTGAGGGGGGAGGGGGGAGCTGCAAAGTTGGTAGATAAAAGATGCAGACGGTATTTGGCA								ATTTTAGTTAGTCCCTCCCTCCATCCCGTACTATATAGGTGTCATCACGAATATGCACAA																								GCGGATGCCTCCACTTCATGCTCTCGTTGAAATTAACTTGGTGCTTGAATTCTTTCAGGC
								GTATGCTAAGATCGCAAGTCAAAAGGATACAAACCTGAACTAAAGCATCAGGACGAGACT								GTTTTAAGGTGGTGTTACTTATTTCATTGAAATCGATCTGATAAATAAATAATAATGTGT																								TGGCTTTGGCCCCATTCACACTACCTCCATGAATAGGTCCGCCACTGATGACATGAATTT
								CAAAAACAATCAGAAGAACACCCAATGGACATGAAGTCTTCTCCAAGATAAGTCCATCTG								GTTATTTTAATTGAAGTAAGAAAAATGTAAGCGCATTAAATGACCAGTAGAGCCTTTTCA																								CACTGATCCTTGATTGAACGCTCTTGCTGACTGGCTTTACCAGATCTCCTTCTTTCGTCT
								CAATCTGAAAGGACAGTAATCATGGAAAAAAAGAAATCAATTTATTTAGCTGCATTTTAA								TATACATAAGAAAAAATAAGTTCGGAATTTTTTTTCATGGTTAAGTATTGTTTGGATTTG																								GTGCTTTATATTGGCTGAAATAGCCTCTTCTTATCAAGTCTTCCAGATTATCTTTTAAGT
								ATTTACTTAGCACCAAACAAGAGCATAAAGTCCACGTTGATTAATATTCTGTAATCTACG								GGCAGAAATATTGGTAGAGTGCAAAGGAGAAGATGTGGGAGTGATGGCTTCAGGACCAAG																								GACGACAATCTTCCGTGACATAGCCGTGATCCCGATGGAAATCACACCATTTGCTTTTAT
								CAATCGTGATTAAGACATGTCCTCACCCCAAATCTAAATACTCCCTCAAACCCATAATAA								GGGATTGAGACATGATGTTGCAAGGATATGTTCAGGGTGTAAAGCAACCAACCTGCATTT																								AACGATTCTTGTGGAACATAGGCTTAGGACGCTGCCATTTGTCGCTATCCTTGTTCTTCA
								AAACGAGTTTAGCCTTTTGCACAATAGAAAGAACATCTGAATACCTTTTTCCTTAATAAG								CGAGTATCTTAGCTTCAATTGGTGATTCAGATTGTGGAGCATTTCTTTCAACGTATACAT																								AAAAGATCTGACTTCTTGAGGTAGTCAGTTGGGTGTACCCATCGAATCTGTCCTTGCGCT
								AAAATTATACAAAAATTATCTGCACAAGAACGAGCACTAAAGAGAGGATAAGTTGTCCTC								ATTTTTTTTTTGGAATTATCAACATATACATATAGTGTGCTTTTTATCCATCTCGTTCTT																								CACCCCCTTCCCGGACATTTCTTTCACGATCCCTACGATCGCGGTCATACCTCTCACCAT
								AAAACAGAAACAGAAAGAATTACAAATTAGCCAATTCCTTTGAGTCTCCTCAATAGAATC								TCTTTTATATTGTGATTAGTGATGTCTATTGTTTTGGTCTTCTCTGTAAAATCTCTTATA																								CCCTTTCTCGTTCATCTCCTCTTTTTACCATGTGCGACTCTTGTTGTCTATCATCTCGGG
								ATCATAAAAAAAAGTCCAGCTGCTTTACCCATAAGAACACTAGTAAGAATTACTGAACCC								CTCCTATTGAATTATGATGATGGCATTCAGCCAATACTTCATTACTTAATTTAAATGCTT																								CGCGGTCAGACTCACGACCCTTTTCTTTCTTTTGCTTATCCTCTTTCTTCTCAGATTCAC
								TACAACATATTACACGAACAGCCAATCCTGAGAAATTTGGGCTTTCTGCTCCAGCCAGAT								CAAATGCATTTTTAAGACAAAAGTCTGACAAACTAATTGACGTTTAGGCACATTAAACAC																								GGTTACCCACAGCTTTGTCAAACTCCTCCCCCCTGATATAATCATTTGCTTTACCCAGGA
								ACTTAACTTAATGGCTATCACAGCGTAGTGCTAAAGCAATTTCTTCTCCTTTACCCTTCC								CGATGGAAGGTTGATGCTCTTAACTCATAGAAATATAACTAAAATTTGCTCTTGAACACA																								CGGGACCCAGAGTGGTGTAAGATTTACGACCCAGATAATTTCGAAATGGCGACCCCTCCT
								AAACCCCACAGTCAAATATTCGAAAACCAGAACCGATTCGGACCAGTTCTGTAAAATGCA								CCAAAACCCTCGTTAGCTACATAAATAGACATTTTTTGT																								TGAGGCCAGTCATCAAGGCTAGCACCGCTACATCTTGCTGTAAGCGTGGAATTGAAACGG
								ACAAATATGCAACCAAAAGATGCATTAATATAATTAGTAGAAAAGCATTGGGGTTTGAAA																																CTTCCACATTAAAGCGACCGATATAATCCCTTAAGCTTTCGTTGGCCCCCTGCTTGACAG
								TCTCGTTGACATTAAATAGGAGCGCTAGTCCAATTTTGCAGTGAAAATGTAAAACATTTA																																ATAGCAGTTCTCCCGTAGTACGCTCACGGCGTCTATTATTGACAAAGTGAGTACTGAATG
								GTTTGGATCAAAACAACTCTAAAATTATGTGTTTCTGGATCAAAGTACCATCAAATACAA																																TGGACGACAACTGGGAGAAGCTAGAGATGCTACCTGGCTTTAGACTCTTGAACCATGTCT
								AATTACACGCTGATAGTTGTTAAGTAAGCATAATTGTTTCTCTGTTCTCTTTGAAACGAA																																GGGCTATGCCTGTCAATGTGGACGGGAAGACCTTGCACCATATGGCATCCACGTCAGTGT
								GGAACACGATAGCATAAAGACACAAAAATAAAAGAAAAATATGTTGTACCTCTGTTCTCT																																AAAGGAACATGTGGCCCTCGTAAGCAGCCACATGGTCATCTGGATCCGAAGTGCCATCAT
								TTAAAATTTGACCAATAGGTTCCTCCATTTCAGCAAGGACACGAATTGATTTGGCAAGAC																																ACTTGGAGGTTGGCATCTTGATTCTCGTCATTGGATGATTCAAAATATCCATGGTGAAAG
								TAGAAATCTGCATAATTAAAACAGCATATGATTAAGAACCACCAGAAAAGAAGTGTAAAA																																GGGAGAGCTTAGGCTTGATGAGTAGGTGACCCCCCATCGAATAGTTACTAGCGCCTGAAG
								AACAGCTTTTACATAGATCGAAGGGAGTCAGCAAAAAATCACACGACATAATAAAACTAG																																CACTGTACTCACGACGGGAGCCACCCTGGGCCTCTTCCTCTGAATGACATAATTCTTCCG
								CCAAACAGAGTGCAAAAAATAAAGTGTTGTCTTGCCTTGCCAGGCTTCAAGGCTAGCCGG																																TCTCCAAAATGTCTTCTTCATAGTCTGACTGATCAATCCTTTTTTCCATCTCTCGTCCGC
								GCCACCAATGATTTCTCATATCCAGCTTGTTGAGCAGCAGCAATGTCAGCATCATTTTCA																																TAGGGTTCAAAGATCGCATTTTTCGAAGAGGGGTGCCGTCCGCGTTCCTACCGGACGTGG
								GTCTTAATCAGTTCTTCGTTGTCTTCTAAGGCATCAGCTATGTCAAACAGAATCTTTTTT																																CCAGTGGTCGCTTACGTGCACCGCCAGCAGGTTGATTGGGTGTGCTTTGTTGGGGGTCGG
								CTTTCTTGTGCAGGCAGCGCCTGTTGATTAAAAATTAATTTGATTTGCAAATATATATAT																																CGGTCAACATTTGAATGAAAGAAGCTACAGTTTGCAGCTGTTCAGGTGAGAATTGACTTA
								TGCAAAGTTGGAATTCTATGTAAAGTAGCTCAAATCTTAAAATTTAATCTGATCTGCATA																																GCTGAGCTAAATTGAGAGGTACGTTACTATTTGGAGTCTGTCCCTCGGGAGATTGGTAGT
								AAATAATCACATTGAGAAGAAAATAACCTGAAGCCTCCTGGAACACTCTCTTGCAGCAAC																																TGAATTGTGGGTTTCCCATCGCCCCAGTGATGACTGGCTGCGACGAGGTCTGGCCGACAT
								TGCCATCTCACGTGCACCAGTTTCTTTAGGTGGAGCCCATAAATGAGCATCCTTGTGAAA																																CCTTATCCTTGGATCCTTGATTTGTGTTGTTTATGTCACCCATGGTTGTTTCTTTGCTAA
								TAGAGTGCCAACACACTGGCCTTTCAGTACTTTGATGATATTGTCTGTTGCCTTCCCACT																																GGTTGGGAGGCCCCCTCCTTCTAGCGCCAAATTGTTTCGGTTTGAAACAGTTAGCGTCCT
								TTCAAAAGATTACAGAAAAGAATCAGGTCAAAGGGAACTTTGTAAGATAAATCAAGAAGA																																CGCAAGAGTCCGCCAAGTCTCGAGAGCTCACGTCCTTGCTGGAAAACTGCACAGGATGCA
								TAAATTTACTCAGGAAGTAGCAAAATATTTCAATTTGAATGTGGAACCCTCAACAACATA																																AACGTAAACTACCCTCGGGGTGGTTTTGAGGAAACCCCCTCCGACGCTCAAGTCAGATGT
								CAAATAACTCTCTCAAGAGAAATAAAAATAATAAACGCTTCAAAAAAATAATTGATATTT																																TTGGACCACTAGGATGTAGAGAGAGAAACAAGAGAGAGAGAGATAGGCTATTTTTAGTGT
								TAAGAATATGATTGTTTTCGTGTTATCTACCTCCATAAAAAAGTAGAATGCTACATACAA																																GTAAGAGAATGTACCTGCAGAATAGTACCATTGGGGTATTTATAGAAGTACTATTCCTCT
								ACTTGGTCCCAATTCTAGCATTATAATTTATCGTCTCCATATGCTACTTTAAACATGTAA																																GACAGGGCGTATAATCCTTTGACACGTGTAGGGCTATGACGCATTTGACAGGTTGGAAGA
								TGTTCATTACATCAATATAATAATAGATCAATTAATCGGAATTGGAACTAAATCAACAGT																																TTCCCTTTATTTTGTCTTGCTAGGCGTCCGCCAACACTGTCGGTCCTAGGGGACGAACTG
								TTCACTTGCACCGTTTCTTTTATTTTGTGAATTAGCAAGTTACTGTAGTTCTGGATAAGA																																GCTCGAGCAATGCTTTTAATGGTTTTATCGTTCTCGCGTCCATAACCTTATTCGCGGCCA
								TTTAAGAACAATAGATAATTACTTCCTCCATTTCTTTTCACCACTTTCACCTTTTACTAT																																TAGATGAGAAGGCCGCTAATGAACTTGGGTTATACCCATACACGTGTAGTAACAGAACCA
								TCACATACCCAAATTTGACCATCTTGTACTATTTATACATAGAGAAAGACATAGACCACT																																ATTAGGAAAATGTTGAACTCATCTACTTCACCTAGATGTGTCAGCTCCTTGTAATAGTGT
								TTGACTTTTGACACTATTCACATAACCAAATTTGACCATCTTGTACTATTTATACATAGA																																AAGCAGTTTAAGAAAATAATATGATACACCCCCTATAGTAGCATATTGTAATTTCTCATC
								GAAAGACATAGTCTTGTGGGATTTTGTTAGATTAAGCTCAATATATATATTCACAATATA																																TCCTTCAACTACAAAATCACCATCTTTAGCTCGGGTAAATCCTCCTGCCAACCATGCCAA
								ACTTCTTATAATTTTTTCCTATACACATACTCAAAGTTGTGAGTCGGCAAATCTGCATAA																																GTGGTTGTATCATATTATTATCAGTCGCTACCTAAACGTACTACGAATCAAGTATACATG
								TAGAGATGGTACAAGAAATAGAAATGTAGGAATATAAGGTTTAGGTTGCTCAACTGATGC																																CTCAAGACAATCTCCACCATCATCACACTAAGACTCCGCATAATTTGTATCCATAAAACC
								TCTTACCAATCATAAGCAGAAGCATCAGGGAGCACTTATATTGCATATTTGCATCACAAT																																AACAACATAAATTCAGCTCTAAGTTTGAATAAACATACTCATCATTTTTCAGGACATGAT
								CTAGCACAAATATGGCCATGAGCTAGTTATGCTATCATTTACAGGAAGTCTTGAGAAACA																																CTGTCACAAATAGTTAAGAAGCAATAAAAGATAAAAAATTTACGCCATACAAACAAGTGG
								AGGGCAAAGAGATTGTCCATTTAAAAGAAACTCTAGAAGTTAATGATTGCTTGCCAGGTA																																AGTATCCCCTGGAAGTTAGTGTGTTTAATTGAACTCCCAAAATTTAATTTTTGTAAGATT
								TTCGACATGCCTTTGCTCAAAAAGACATTCACAACTCAACTTAGTCAAATATTTCAATTT																																ACTCATGTAAAATTAACAAAATTATTCACTAGAGATACATGAATTTTCCCTCAATTTTGT
								TCTACTGAAAGAAAGTTTGCTGCAAATTCACAACATGAGAACAATCTCTAAACCAAAGTG																																GAAAGATCCAAACTTTTAATCTTAAAGCATACATTAGACTTAATACAAAACTAACCTTCA
								AAATTGTGAAAACTGGATCGCATACACCATAATCAGTACAGCAATACCATAAATACACTG																																AATTTATCAGAAGAGATTCGAAATGCCTATCTCCTCTTTGAAAGCGTTACTTTTCGCTCA
								AAACAAGCATGACAGATGCTTTAAAGACACCTAAAATAGAAAGTGACTAAATCAACAATG																																CTCTATCTATCTATCCCTCGAATTGGAGGCAGTAATTTGATGAATTCCACAACTGCAAAA
								ACACAGAACTGGACAAACAGAAATAAAGCAGAACCAGAAACAAAGGGCCATTAGACGTCC																																GTCGTATAATTAACGGAAATTTCAAAAGGAATTGAAATGAGAGGTAAAGAAGAGATTACC
								AAAACAAACGAATTACATAGAGCCATACCTAGCAATAATTACAGGAATTCCAGCATTGGC																																TAGATTAGACACACAACAAAACTTAGGTCAACTTGCGAGATACTTCGTCGAAGCTTCATA
								AGCATAAACAGCTGCTTTTACTTTGGCTGTCATACCCCCTCTGCCCAATCTAGACTTATC																																CTTGCATTAATGGCTGAAAAGAATGACATCCTTACATTTTGCAGGAGATGAGCTTGCATA
								TCCAAAAGTTATTTCTGTCTGATGCTTCTCTTTAACATATGTGTGGATAAGTTTAGATTG																																GATAGAGATACATGTTTGAGATCTGAGATGGAAGTACCGAAATTTCATACTCTCTCTCTC
								GGGGTCACTTGGTGGACCACTATAAAGGCCGTCGACATCACTCAACAAAATAAGGAGATC																																TATCTCTCTCTCCCCCCTTTTCTTTTTCTTATTGAAACTTTCTTTCTCCCTCCTAACCTA
								TGCCTCTAATTCCAAAGCAAGCAAGGCCGCTAAACTATCATTATCCCAGAATATACCAGA																																AGGGAAATTAATATTGGGTTTTTGGTGTATGAGGGGTTGTATTTGAAATTTTCGGGAAAT
								TGAATCCTGCTCAAAGTGCTCATAATTAGAATTATGGAAAGCTGCAAGGGAAACCATTAG																																TTGAGTGGGACATGGCAAATGACAACCGTTGCAATTTCTCTACCAAGTACCAACTGCAAC
								TAGTAAACAATAACAAAAAAATTCTGCATCTATTATTTAGTTGATTTATTAAAATACGCT																																ACGACGACAACAGAAGCAACGCTTATCTCAACACCGTTGCAATAACTATATTTCTAGCGT
								ACATCCTCAGGTTTAGGGAGTTAAAAAAAGTATAAAGCAACTATCAGATTCATGGAATGG																																GATATTATCAACCATCGTTGCATTATCCCCTCATATTGCAACGGTATTAAAGGTATCGTT
								TTGGGAATATCAGTAAAACCCATAGATATATGGCCAAATAAAATTCTCAAAGTGAATCTT																																GCACTAGCCCATTTTAAGGGGTTGCATTTGGTAAAAAATGTAGTAGTGATAAGCCGTTAG
								TTCTGTTCTTTTTCCCTTCAGCAATGTTTGAAAATGATAAAAGAGCTTCAAATTAAGTAA																																TAAATTTATTTAGTTGACTTGATCCAGCAGATCCACTAAGGTCATTGACTGAACAAGATT
								TCAAAACATGTGGGATGTTACTTGTTTTGAGCTATCCTGGTCACGCGATGACACACTTTT																																GGTTTTCGCCCATGTACACTCTTTCATGCCAGCAGATCCATTAAGGTCATAGAGGGGCAC
								ACCTTGTTTAATGTACAACCCTGGTTAACAAAGGGGAAAAAAAAGATCCATCAATGAAGA																																GAGAGTGGTAATGGTTGTTCTCTGTCGGCAGATTCACGGAGGTCATTGACCGACATGGAT
								TTAAGCAAAAAAACAGTACATACCTCATAAGGAGCTCTCCTGGTACTTACTGCATCATTT																																ATCATACCTGATTGCACCTCTTGCGTTGTAGAGCTAAATAGGTCGTTCACCAACATAAAA
								TCATTCAATACAGGTACAACTTTTGAATCTAACAACTGGTTCACAGTTTCAGTTATTTGT																																GAGTCTTAGTGTTTTATTTTACCTTTTCGGCAGATCCGATTAGGTCATTAAACGCCTAGG
								GATCTAAAATTTGGATCCCTAAAGTCGTTGTCCGTAACAAGAAGTTGAGCAGAAGTCAGA																																AACTTGTTTTGTATTGTTCTAGTTTCTCTTAATGATAGATCCACTTAGGCAATTGACCGT
								TCCAACTGCAAAAAAATTCACTATGTAAACAAACTACGTATGTCAAAAAGCCCCCGCCAT																																CAAATAACTAATAATGAATTGTACAGTTGTAGGTTAGAAGATGCTCATCTTATTATGATT
								TCACAGACAGCTTTTCCACAACCATGAGTAGAAACTTGGCTACTTAGATTAGGACCTGAC																																TATGAGTTGCTCTTCCCAATCGTACCGAAATTTATGTAAATGATAACAAATAATACTAGT
								TAAACAATGTGTCATAGAGAGCCATGAGACTGTTCTGTCCAACAGCAGCACATGCTTTCC																																TTCAGCTACAGTGCCTTATTACTAAAGTAGTGCTAATCATGGCAATAGTGATGTTTTATT
								CATCAAGTTCAGCTTGCGGCTTTTGCAGATCAGCAAAACTGCAATATTGACATATTCCTT																																ACTAACTAGGGATACAAGCTAGGAAAGCATTAAACGAAGTATTTTTTTTCAGTAAGCTGG
								GAGATTACCAAGTGATAGATTCCTTAACATAAATTTTAATAACCAAAAAGAAAGAAGAAG																																CATTCCAACTGTTCTTCAGCAGCTTGCTTGCCATGCCGACCAACTAGTATGCCCCTGGGA
								GCTTGAAAGTTTATAACCAGATCTTCGACTTGTTTCAGTTGCATAAAACAACATATATAA																																CGATTTCTTCCTTTATCTGGTAGGGTCCTTCCCAATTAGTTGTCAGCTTGCCCTCAGCAT
								TTCAAAATAATGCAAGAACGTTCCCACACCAGAAAAAAGGGATTCACAAAGCAGCAATTC																																GAGCCTTTCCTGTAGCTGCTGCGCGCCGTAAGACTAGGTCACGTTTCTCTATTGGCTGGC
								TATCTAATTCATAACTACCTGAAATTTTTACCAGCACAAATGTGGATTTTAGTACTATTC																																TTCGCACCTTTTGTTGTAAGCCTTGCTTATCCGGTCTTTTTAAGCGTCCGACTTGAGTTT
								ATCATAGAGAAACTTCCATAGCAACGCTCTAAACTATGGCAAGCTGATATGACAGTGGTA																																TGCAGCGAGGCTAACTTCCGGCAGTAGATAAAGATCTTCCTTATGCAGCTTATCATTTTA
								ACAGTTAAAGTATTTGTTATAGTGCAGCCCCATTATATCTACGCTGGATTGTTCCTAATA																																TAGGGATCATAGTTCGGGATCCTCCAGTTTGGCAATCCAACTTCAACCAGTAGCACAACT
								TATGCTCAAACAAGTCACGTCATAATCTAATTATTAAGCTCCCTCAAATGTCAAAATCGG																																TAAGCCTCGAATGCCAGCCTGAACGGGGTTTCCCCGGTTGCCTCATTCTCGGTGGTCCTG
								CATCCAAGAACTAATATTAAGAATTTTTGAAACCCACGTATTGAATCCAGAACAAAATAC																																TTGGACCATAATACAATTAGGACCATGTCGGCCCGTGCCCATTTCAAGTCATCTAACTTC
								AGTTTTGTTTTATTTTTGATATTTGCTGCACTCTATTGCCTTCAACCCTGTTTATATATC																																TTTTTGAGCGCGTTCAAAATCTGTTTATTTTCGGGCTCAACTTGACCGTTAATCTGGGGA
								ATATTCCATGTAAGCAACTGTCAGTATACAGTCCTTAACCAGAAAGTATATTGTCAGAAT																																TGACATACTGATGAGTATGTGAACTTGGTGCCATACGGACTCAAAAAAATTTTAATCGGC
								ACTGATAGGGAAGGCCTCGCTACATAACTACCCTTTTTTTTCTGATCCGCAATTATTTCA																																CCACAATGAAATTGTACACCATGATCCGAAACTATTCCCATGGGATTTCCGAACCTGGTA
								GCTTCTTAGGCATAAAAGTAATAATACTTACAAGGAGCTGCTGCAAAATACATACAGCAG																																ATGAGGTTCTGTCAGATAAACTTCCTCACCTGGTTAACCGTGATATTCGCAGTCGGGTCT
								ATGCAATAACAAACTTTATAAAGAAGGAAAGCCACAAACCTGCTGTTAACCAATTTCCTG																																AATTCGATCCATTCCGTCAAGTAGTCAATTCCTCCGGATGCTGGCGTGAATGGTCCTATG
								AACCTAAGCCTCTGACGACCAGCACTGACAGCACCCGAAGTGACCAAAATGACTTCATAC																																ATGTCCATCCCCCACTAAGCAAAAGGAATTGGATTCAGGACCGACTGCAAATCATATGTT
								CCATCAAGGTTCAACTCCTTAAGCTGTACATTAAACAAAAAAGTGTGTGGATTAAATGTG																																GGCTGATGGATAACTGGAGTAAATCTCTGGCATTTGTCGTATTTTTTGACGTAGGCTTGT
								AGTAAGATCCACCAGATATTACAGTTAGGTTGAAGAACCTACAGATGCTACACACAAGGT																																GCATCTGCCAGCATAGTCGACCAATAGAATCCTCCTCTTAGGGCCTTTAGCGCCAACATC
								AAAACTTGGAAAGAAACAAATTACTCTACCTGCTCACAAAGTGAGCCTAGTCTTCCAAGT																																TTTCCGCCAATATGGTTTCCACAAAACCCTTCATGTATTTCTTCAATAATTTTTGTGGCC
								GCCATCCTCCCATCACTCCTTGTAACAACGGCAGTTCCAACCTGTTAGTAACAAACAACT																																TCATGAGCCGTTACGCACCTTAGAAGTGCGAGTGAAATACCTTTCTTGTACAACTTCCCT
								AAATCAATATCCAACAGTCGGGAGAGTCTATGAATTCAAGAAGGGAACTGCACTCAAGAA																																TGAAAGATGTGGTACCACATGGCCTCTCTTTTCATTTTCTTAGCCACCATCTTGTCAAAC
								ACTGATATAAAAAAAACGGAGTCCTGCAATATATTATATTACTTCACATACTGAAAAATA																																TACTTGTCAGTTTGTATGCCATCATCTCTTCATACCATTCTTTCCCCTAACTAATTGTGT
								AAAAATTCGAAAAAAGCAGCACACATACTACTTCCCCTTTCAATATTATAAATAACAAGT																																TCACTGCTATTGTTTGGGCTGCGAAACCGTTTACAGATATCAGCCAAGTGTTTGCAGGCT
								AACAAAAGTACAGCAAATAAAGGCCATAAATATCAAAGAATCCAACCACCATATGTCCAT																																CCTTAGTATCTTCACATGTGGTTTCGACTATGAAGTCGGGGTAGCTTGAGCCTTGATGGA
								ATCTACTGATCCTCAAACATACTAAAGCACCTAAGACGTATCTTAAGGAAAGTCACAAAT																																TGTATGTGGCCGATATTCAATGTTGAACTCTGACAATAAATCACCCACTTAAGTAACCTG
								ACATAAATTCTAGCTCCATGATCTTCATGTTGCTATCTTATGTACTTACATATTAGCTCC																																CCGGTGACGTTCAACTTGCAGGATGCCTTTTCCAGCGGTTGATTGGTGAGTACCTGGATA
								ACCTTCTCCCTTCTAGTTATACTTGTTCTTACTTCTTTCACAGTCTCAAAGAAAACCTTT																																GATATGAGAGTCGAAGTATGGCCCAAATTTTTTTTGCCACTTTTAGCACGCGTATGCCAT
								AATCATTAACCTCTTTGATTCCATGATAGTAAATATTATTAAAAAAACTCATATTCTAGA																																CTTCTCCAGTAACTCAAATATTTGCTCTACCCTTGCCAGCACTTGGCTTATAAAATAGAT
								ATACCATCTCAAACAAATCAAATCAAACAAATCTAACACGAACCCATCCACAATAATTTA																																GGGGTGCTGCTGCTTATCCTTTTCAACTAGTAAGACTGCTACTACCGTTTTGTCAGATAC
								CAGTAAAAGTTTTTAAAAGCAAAGTGTAACCATTAAAAAGGAAACAGAGGTAATATAATA																																CAATACATACAACCTGAGCTTATCCCCCACTTCCGGTCTGGTGATCGTAGGTAATTCCTT
								GAAGCTAAAGCACAACCAAAAATTGACCCTTTTCAATTAAAATTCTGTCCTTTTGCTCTA																																GAAATTCTATTTGACGGCTTCAAAGGCTTGTCTCTGCTCGTCTCTCCATTCAATTTTCGT
								TTATTGGGATTTTTCCTAATACTACGTGTTATTGCCACTAAATCTTTTATTTACCTCCAC																																ATTTCCCCTAAGGACTTTGAATAACGTTAGGATCTTCTAAGCTGACTTAGAGATGAACCT
								CTTTGTTTTCTTCTCTCCATCTATTACTTTCACCAAGACATATGAACATGAAAAAAAAAA																																GGTTAATGCCACCATTCTGCCGATAAGCTTCTGGATATCCCGGATACTATTTGGTTTTGG
								AAAAAGCAGAAAAATGTAGGGCCCAACTGTGACCTTGCACAAGGATTCCGAGACTCGTAA																																TAGCTCACTTATCTCCCTGATCTTGTCAGAGTTTGCGTCTATCCCCCTTTCAATAACCAT
								ACGACTAAACGAGAGATCCTAGAAAAGTTGCAACCTTTATTTCCTCGAGACATCACTTAG																																GAAAGAAGAACTTACCGGATCTGACCCCGAACACACATTTCTTAGGGTTCAGTTTCATCT
								ATCATTAGATGTCGTTTTTAAAGGTAATAAATACAAAAACACACACAAAAAAATGCTAAA																																GATATTTGCGAAGTGTTGCAAAACTCTATTGTAGATTAATCATGTGGGTTTCCTCCGTTA
								TCCATTTCCATTAATTAATGAACTTAAAAAATCACATCAGTCATCAGATATTACTCCTTT																																TGCTTTTGACAATGCTATCGTCAAGATATACCTCCATATTCTGTCCTTTTTCAGTCGTAA
								CTTAGGTCAAACCACAGAAACCAGAAAAACAATGCAAAATCACTTTTAGGAAATGAAAAT																																ATATCTTGTCTACCAGCTTCTGGTAGGTAGCTCCTGCATTCTTCAACCCGAACGGCATGA
								CTTTATCCTCAAAGAAAATCTACAAAAAAAAAATCACCATATATAGAGAATAAAAAAAAA																																CCTTATATGCATAGACACCAGCATCGGTGATGAATGTCGTTCTATTTCTGTCAGACTCAA
								AGTCAATTTTTATTATTTTGACAAGCCATAAAATATACATAAACATAATATTTCGTGAAA																																GGAGGCTGATTTGGTGGTATCTAGAGAAGGCGTCTATAAATCTCAGCAGTGTGTGACTGC
								TTAGCTATAATTAGCAAATTTTCGGAATGTCTTCTGCAACAATGTCAATCCAGGTAGAAC																																TAGTGGAGTCTACCGATTGGTCAAATATAGGTAGTGGGTAGCAGTGTATGGGGCATGCCT
								TAAATACTCCATATATCTCACACAATAAGCAAACTGAAAGTATCGACATCAATTCCAAAT																																TGTTCAAATCTGTGAAGTCCATGCCCATCCGCTATAACCAATTTGCCTTTTTTACCATTA
								TTTTAATAAAAAATAATTAAAAACAATCGCAATCACAATCACAATCACAGATTAAAGAAA																																CCACATTCGTTAACCATTCCGAGTAGTCGTAGGGTTCGATGAAATTTGCCACTAGTAGTT
								TCTGAAATTAACGAAATTAGCATGAAATTCGATAAAAACAATGCAAATTGAAGCGGAAAT																																TATCTACCTCTTGTTTTATTGCAACGTTCTTTTCTACTAAGAAGTTTCTCTTCTTCTGTT
								TTCAACCTTAACGATGACTCGCTTAACATCCTTGACGAAAACTCTGGAAGTGTCCATATC																																TTACGGTCGCACATCCTCGTTGACATAACCATAAACGTGGGAGCAATTCCCAACATCTCA
								TGGAGGTTGAAGAAGACGAAAATAGACAAACGAATCCAACTCAGTGAGTTAGTAGTTCCG																																TCTGCCGAGAACATGAAGACATCAGCATTGTTTCGCATCAAACTTATTAAGTTTACTTTA
								AATCGACTCGGCGACTCGGTAAACAAATATGGAGGAGAGAGAGAGAGAAAGATGAGGATG																																ACGGTACCCCCCAAATCAGTCCCCTATTTTAACTATTCTTTTGGGCCTGTGTCCTTCAAG
								GAAAAACGGAAAACTGTGATGATATAGTTGATAG																																GATGACTTCTTTAGTTTCTCCTCCAGGGCCAAGTCTCGGGAAATCTGCCGGCCTTCGCTC
																																								GAAATTCTCCATGGATAGATCTTTGTTAGATTTGTTCTTCGCTCTTCGTCTTTTTATTTT
																																								CGATGGCGTAATTTCTGCCACTCGTTTGTGGTTTAAGGACTTGAGGGGCGTTAAGTAGTA
																																								GGCTCTAACCGACTCTTGGTTTCCCTTCAATCTCTCCGGCTTTCCACTGTTCGAGATATA
																																								AATCTTCGTCAAGTGTACGTAGACACCACAGTCTAGGTGTCATGGATCAGTGGTTGCCCT
																																								ATGATGGCGTTGTAGGCTGCCGATACATCAACAACCAAGAATTCCACCATGAGATCTCTG
																																								GATTGGGGTCCCTCTCCCAGCTTAACCGGTAACTTAATGGTGCATTCAGGGACGACGGAT
																																								GCCCTCATAAATCCTATTACCGAATGTCGGCAGGAACGTAATATTAGCAAAACTACCTCC
																																								ATCCACCAAGATGCGATGTACCATATCGATAGAGATCTGCAGAGATACTACCAAAGGGTC
																																								ATCATGAGGGTTGGTGATCCCCTTAGCGTCCTCTGTCTTAGAAGCTACGGACGGCATGGC
																																								CGGAGGTGCCGGTCACTTCACAGTATTGTGGTAATTTACTTGATGCCTTACCTATTTTAA
																																								CTAGCTTTGGCCCCATGTATGCTTCTTCCGTCACTTGGTCCGTCTGAAATGACGTGTGGC
																																								TCGGTGATTCTCTCTTTAAGCGACCTCCTCGGACCGTCTTCATCCCTAGGCGACCTATCT
																																								TAGTTAGTTTGGGCTTGGTAGTGTTTGAAGTATCCCCTTCTCACTAAATCTTTGATCCCG
																																								TCTTTCAAGTCCTTACAGACGTCCGTAACATGACCATGATCTCTGTGGAAGTCGCATCAC
																																								TTAGATGTATCACAACCTTTATAGAACATCTTCCTCGGTAATTGCCACTTATCGTTCTTT
																																								TTCCGCAATTCGTAGATCTTGGGTCTAGACATCGTCAATGCGATGTAATTGTGGTATCAC
																																								TCTCGCTTGTCTGAGCCTTTCTTTACAGAGTTACTCTCTTCCCTTCTACTAGTGCCATCG
																																								TTTTTCTTGTCCTTCTGATATTTGTCTTTTCCCTTATCCTTCTCCTTTCTCTTTCTCCTA
																																								ACAGTCCCCTTCAGACCGCTTGGAAGTTGCCACCTTGTCGAACACTTCCCCTCGGAAAAT
																																								CCATTAGCTTTATCGAGAACCTCATTTAGGCTAGTCAACTTCTTGCAACCCAAGTAACTC
																																								CTGAAGGCAGTTCTTTCCTTTAGACAGGTCATCAATGCTAAGACTGCGACCTCTTGCTGC
																																								AAACTGGGTATGGTAACAGTTTCAGAGTTAAAGCGACCGATATAATCCCTTAGGCTTTAT
																																								TTTTCCCCTTGCTTGATTGACATCGATTCATCGATAGTTTTTCCGCCCGCTTGTTGCTAA
																																								CAAAGTGCGTGGTAAACATGGTTGTAAGTTGCCGGAACTCATAGGTAGTCGCCGCCGGGA
																																								TTTTTGAACCAAGTTTGTGCCAAGCCAGATAGAGTGGAAGGGAACACTTTACACCAAACA
																																								GAGTTAGTGTCAGTATATGGCAACATTTGTCCTTCATAAGCAGATATATGATCCTCAGGG
																																								TTTGTTTTGCCTTCATACTTGCATGTCGGCATTTCGATCTTCTCCATCGGTTCCTAGAGT
																																								ATAGTAGTCGAGAAAGGAGCAGTACGGAGAGATGCCGACACTTGGCGCCGGGAGTACTTA
																																								CTCTCTATCCTAGGCTGTTATGATTACTGGAACTCCGTATCCTGTTGACCTCCGTTGGCT
																																								TTATCCCTCACGAGCTCTGTATCAGCTTTAGAGCTCTCCTCCTAATCCTCATCATACTGC
																																								TTTGATCACCCTGACAACCACTTAGGAGAGATCGAATCTTCTTGACGTGGTTGTGTGGCC
																																								TATTTAGGGGACGCTTGCTGGCACGACCGACCGGTGGAGTTTGACATGCCATGGCTTGAA
																																								TGAATTCTGCAACACTCTTAAGTTGTTCAGCGCTGAACACGTGCTGCATCATTTCAAATA
																																								TGTTGGGTTGAGGGGTTTCATGAACTCTCTTACCCTTATCACCTTGTGTTTGGGATGATC
																																								CAACTATCGGTTGGGGAGTTTTGAACCCAGGTGGTGCATCATTCAGAAGGGTGTTGTTCT
																																								CGTCCGTTTCTGGCATCGCAAATGCTTGCTTAGGATCCATTGGGTAGGTGAGCTGGTATG
																																								TTCGTGGCTTAAGACTAAAGGTATAGTTCTCCCCTTCAAGCGCCAATTGTGCGGTATGGA
																																								ATAATGACCGTTGGGGTGAACCAGTATCCTCCAGTCATGTACGCCTGTTTGTTGTCCTGC
																																								AAGATAGAACACGTCAGGGTTGATACGTGGAACGCCCATACGATGCCTAAGTCAGTGTAA
																																								GATAATGATTGATATATCTCAAGTAATAGTATGTTAATATATGTGAACGTACCTTATGAC
																																								TCGGAACATGGGGTATTTATAGGAACCGACAGTGTCCCAAGCAAGGTAGGACAATGCTCC
																																								TATTGATTGAATACAATTATATCCTCTTTTAGTACTTATCTTTAGGCGTATAGGCTCATT
																																								AACCAAGTATTGGATCCGACCCAGGCCCATTTGAATGTCCCAAGTGGAGAACATCGTTAA
																																								GGCATTCCTATATAGCTGACATGATATAAATACCGGTATCAAGGTTTAATTCATTCCAAG
																																								TCAATGTTATAAACTCATATAAGTTGACCATGACGGTCAATAGCGGTCTAGTTAGACTGG
																																								TATGGAACTTAGATAGCCCTCATACAGTTATGATAACCCAGCCATCATCAAAAAAAAATT
																																								TTTGCATTAGAAATTATATAATCGGTTTTATAAATGTTTTCATTATACTTCTCATAGTAA
																																								TAAAAGTTCTTTAAAGATAATAAAAGTTGAATTGGTACTAGATTTTGTTTGGTTGATATT
																																								AGAAAATATTTAGGATGACTTATCGTAATAGTAATAGTGTTCATATGGTACCAATTCCAA
																																								AAGTTATGAATTGTACAAGAAATTATTTATTGGAATAAGAAATGTTTAAATAAAACTTTT
																																								AATAAGACTAAATACCATTGGGATGAACATTTTTGAATTATAATAGAAATATTTTCCTGG
																																								TACTAGTTTTTAGCACGACGAATGCTGAAAAAGTAGTTTGGAACTCCCAACGATTAGTAG
																																								TCGAGACAAGCTTCCCAAAGCGAGCACAGTTCTACCTGAAAAGGTTGGATTCTTGTTTTC
																																								GAGAATAACATGGCCCATGACACCGATTTTAGGTCTGCCGTAGCTCAAAATTGGCCTACG
																																								GGCCAATGGGAGTGGCTCGAAAGAGTTGGAGGCACGAAAGATGAAAAAGGACTGGCAAAA
																																								CAATAAATTTTGGCCCAACCAAGCTCCTTAATTTTTCCATGTAATACCCATTTCCTCACG
																																								AATCTTCTCCTTGTCCTTTTCTTAAGATTTCTGATTAGTTTAAATTTAAATTAAAAACTT
																																								TTGAGTGGATGTAAAAATTCTTATAAAATTATAGCAATTGCTAAATTTTCTATAAATAAG
																																								CAAATAAGAAATATAGTTCAATATTTTCACAAAGGTTGGATAGTAGAAGCAAAGAGCAAG
																																								ATATACTGATTAATTTGGTTTTCTTGTCTCAAATAACAGTTCATCTTTTCCTGAAGGAGA
																																								AATTTCATTAACTGAAGGCCAAACGACATCTACAATAGATATTAAAGAAAAATAAGATAC
																																								AACAAAACAAGGTTTAATCAAATTTCTCTTCGAAGAAACTACAATGAACCAGATCGAGCA
																																								ACATAGAGCAACCCCCTTGTATTTGCTGAATCAAGCAGCTATTGATGAGGAAGTCTATCA
																																								TTCTGACATAGTTTGGGAAGAACATTCTTCATCGAGCCATGTTTACCGCATACGAGATTC
																																								CAATACTTTCATGTTGAGTCTCGAACTTCAACTAAGGAAAATAGTTTCTTATACCTAAAA
																																								ACAAAAATACCATACTCACGACTCTGATAAGGGAGAAAGAGATCTCCACAAAAGAGACGA
																																								AAATAATCCCATACAAAAATACTAATTTATTCAACAAAATAAGAAAAAGAGCTAAAAACT
																																								GAAAATAAAAGAGGAAAAGGGGCTTACCATGGATGAAAACATCCATGACAGCCCCTAACT
																																								TATTAAAAAGGGGTAGGGAAGGATAGGGTTTTTAGAGAGAAAAAAAGAAAGGAGGGGGGG
																																								GGGGGGGCACCTAAGTAACAATTCATCTAAGAGATTCAATCTTTGATTATTTTGAAAATT
																																								TAAGTCTGATAATATTTTTTATATGAATATTATTTTATCTATAAGCCAAATCTTGTAGGT
																																								ATGAAGTTAGTATGTGAATAGTTTAAAAGTCGTATCGTGGCGACTAACAAAAACAAGATG
																																								AGGACAATGATACAATATCAAAGTAATGGATATTAAAATGTCATACTTCCTTCGTTCTTT
																																								ATCTATGTTTTCACACTTGACAATACACAACTTTAATCATTAATACTCTTAATTATCTTT
																																								TGGTAAAATAATAAAAAGTGGTATTTTAAAAGTATACATCGAGACAAATCTAACAAGATT
																																								CCACAAAGCTATAATTTTCCTGGATGTAAAAATGAAAATAATTGATGGTGATATGGTTGT
																																								GTGATAGTAGTGTAAAAATCCAATTGTTGCAATTAATACGGAGGAAGGCTTACCTTTTGT
																																								GTGGATGTCGATGTTTTTTTTGGCTTAGCTTCAAAATGAGTTTATTATACTTATTCCATT
																																								TCTTATTAGATGTATCATAATCTCAATGTATAATTTCAAAATCTTATTTTTATAATTTTT
																																								AATAATATATAATAGAAGATATTGATGGTCAAATATGTGCATATGTAAGTGGGCAAGGTC
																																								AATTTGATCCATGAATTAAGAAATAGAGGAAGTAGATTAGAATAGTTTTGGTCTAAATAA
																																								ATTTCGAGTCAGGTCAATCTTCTATCTATACTAATATATTAAAAGGCGTGCGTAAACCAG
																																								AAACGGTGCCACGTGGCGCTCTCCCTAGGGAGTTTTAGTTCATGTAATCCATGTACAATA
																																								AAAAAATTTAGAAATTGCATAGTATAGGTTTTGATCCTGTGACCTCAAGTTCATGAACTA
																																								AAGTTTTAACCACTAGACCAAGTTGTATTTAGTGCTATTATATCAAAGTACAATATTAAT
																																								AAATGAAAATTTTCTTGTCCGGGGCATAGCCCGGGCCTAATAACTAGTTTTAATATATTA
																																								AAAGGAGTTCCTTATGAAGTACTCCTTTTGTTTTTTTTAGTGTTCTCACTTGGAATCTTG
																																								ACACTATTCATATTTAGAGACCTGTGAGAAGGATGAAAAAAAATAGGAGTATATGTTGCC
																																								ACGTGAAACCCCTTATTCTTTAGAAATATGCAATGTCATGTGCATAACAAGGAATATGTA
																																								CTACATGCAAGTAGTAAGTTTCTAACATGCGACTAATAAGTTATAAATTACACATCTTAG
																																								CATTTGAACTAACTATTGGATGTGTTATTTACTCCACATAAATATATATAACTTTGAAAA
																																								TAAATATATAGAACAAACTAATCTGAAATAAATATAAGTTCAAAACGTAAAGTATTGTTC
																																								AAGTAAAAAATCGACGTGTCGCCCGAGGTACACACTAGTTTCTTATCTAAATCGCGTTTA
																																								TGTCAGGTACAAATCAAGCCTTAGGTCAGGTATGCTTTACTATATTTAGTTTCCTTTTTA
																																								AAAAAAAGCTTTAGGTCATAACCTTGTATAGTTGTATATGAAGTATTCTCTTTGTTTCTT
																																								TTTAATCTGTGCACTTTGTATTTTGACATTATACACAATTTTTACATTGACCATCATTTT
																																								TGATTTGTATATATCAAGAAGTATATAGTCAATTGGGAATTTACTATATTTGTTCAGCAT
																																								ATATTTTCCAAATATTAATATTTAACTTTTTGTTTGTTTGTAATTGAAGGCATTAATGGT
																																								TAAACTTTGTATTCACAAGTGTTAAAGTCAAACTTTATAGTTTAAAAAGAAACCAAGGTA
																																								AGCTGGAAGCATGTACCAATATATGTAAGACCATTCATATATACCTTTTGATGTACAAAT
																																								TAAATTTAATAAAAAATTAATCACTTTAGCTTATGTAAAAAAAAGAGGTTCAACAACTCA
																																								TTCTCTTCTATTGCTATTGTAGGTATAAAAGATTACTAAGTGCCACATCATTTTTATTTG
																																								ATCCATTACAGTTAAATATTGACTTTTATTAATAGATGATCAACAAATTTATTTAATTTA
																																								GACTTATTACTAAATTAAACCTATTTAAATTAAGTCATCTGTTATTGGGTCAAGGTTCCA
																																								TTAAAATGAAAGTTGGGCTAATATAGGGTTTATTTCCATGAGGCACAGGGACATGATAGT
																																								TGGAAACCCCAGGTTCAACTAAACTCTATAAATAGGGAGTTCCTTTTTATTTGCAAGGGG
																																								AGAAAAACAAAAGACGACTTAAGAGAGAGAGAGAGAGCTGCTCCAGAGTTCATATACTAT
																																								CTAAGTATGCACATCCAAATCAAATCATTCAACTTAGAAGAATAACACCATACACCATAC
																																								TTGAAAGAGATCAAGCCCGTATGCCCTCATTCAAGTGTAGGATTTTAGATGCTTAATGCG
																																								GAAAAGGACTATCATATGCCCAAACATATAACCCCAAGAACTTGGCATAAAGTAACACGA
																																								ATAATTTAAGAGCATAGAATTATACCTCTTGATGCATGAATTCCTCTTACACCACGAGCC
																																								TTCTAGTGGAGATCCGTTAGAACGTCAAATGTCGTTCCTCTAATGTTGGTCCACGAATAA
																																								CCCTTGGATCACCATGTATGCTAGTATGGAACAGAGAAAAACTCTCTTGCTTTTGGGGGT
																																								GAATAGTGGTCGAATAGGAGGGAGGACAAGCAAAGAGAAAAATCCGAATTTTTCCACTAA
																																								AGATGATGTAATGTGTATATGAACTTTGTAACCCCCATATCCCCATGTAAGGTGGTTACA
																																								ATGAGGTGTTTCATGAAGCTTTATTTGCCTCATAATGTCACACATTATGAGACTAATAAA
																																								CTCATGAGTTACATCTTATTCCATCCATCTAAAACCTCCCAACCCATTTTACAAATGGGT
																																								TTAGTTAATATCCAAGGGTTATCACATTGTGTTACCTCATAGGACCCAATATATATTAGT
																																								AGTTGGCCCAATCATATTAGCCCAAAAAACCGCAATTAGCTTCTAGAAAAACGTTGTGGT
																																								CACCTAATATTATTAAATATATGATCACCATAATTTTTCCACGTACATTTAGTTTATTAC
																																								ACTTGATTGAGGACAAAATCTTTCAATCTATCACTTATCTAAGAACAAGTGTGTAACCTT
																																								CAAAATCCTTAAGTCGCTTAATGTCCAACTTGATGACATGGTAACATCATATGTAAACCA
																																								TACCAATATTCAAGTTGTTTCTTGAAATCCAAATTCGAACCGTCGAAACAAATGATTAAC
																																								TCCTTAATCCATTTGAGTACGACCATGCATTTTCAGTTCTCACTCTTCAAGCGGCCAATA
																																								CACCAATCCTAACTCTTAGGAGGACTTATCCAGTCATGTATAACTAAAACTCCCATTCAA
																																								TTCGTAGCATTTCCGATCATTACCTTTATAGCCTGCTTTTACGGCATGGTGTTTTGCAGT
																																								GTCAAAAACATGCTAATCCTTAAGTAAGAATAGTGTCATACTCATATCAATCCACTAAAT
																																								ATATTAATGAGATTCTCATAAACCTTTTAGAGAACTCCCACTAGGTCTGCCCGACGTGTA
																																								TTAACTATATATGCCTATGCAAATGACTAGACGTCTCTATGTCCCCATAGCATATGAAAC
																																								TGCGGTACCAATCAACTTGCAATCTAGTCCATGAAACTTAATCATTTACGTTCAAATTTA
																																								ATGATTCGAACTATGGACCAAGGTATATTATAACTCCTATTCACTGGATAAGGTTTCATT
																																								TATCAAATCACATATTTGACAATCCTATCAAACGTTGTAGAATACTTTGAACATTTTATT
																																								TAATACTAAATCAAGACTAAATAAGAATATAACCATTTATCGATAAACATAACCAAACAT
																																								ATCATAAGAGTAACTACAACTGTGGACTAATTAAATGTAAATAGTACACAATCAAAACCA
																																								CTCTCCTACATGCTTAAGCCATATAGCCCTAATATGACTCGCATGCTTAGGCAATGGTTT
																																								AGTCAAAGGATCAACAAAATTGCTGTCAGTATGAACTTTGCTAACTATTACATCTTTTCT
																																								CTCAACGATGTCTCAAATGAGATGAAACTTTCTAAGTACATGTTTACACCTTTGACATGA
																																								TCTTGGTTCCTTAGACTAAGCTGTGGCACCATTGTTATCACAATGTATAGCAATACCATC
																																								TCCAACACTAGGCACTACTCTTAGCTCCAGAATGAACTTCTTCATCCAAATAGATCCTTT
																																								GTTGCATTTGCTGCAACAATATACTCATGTTGTGGAATCAGCGACAATGCTTTGCTTTGA
																																								ACTTTTCCAGCTCACTGTCCCTCCATTTAGACAAAAGATGAAACTAGATTGGGATCACAA
																																								ATCATCTTTGTCATTTTGGAAGCTCGCATGTGTGTAACCCTCAACAATTAACTTACTTTC
																																								ACCTCCATACACTAAGATATTATCCTTAGTCCTTCTTAAGTACTTTAGGATATTGTTAAC
																																								TGCACTCTAGTGTGCATCACCTGGATTTGATTGGAACCTGCTACACATGCTCAAGGAATG
																																								AATATGAAACATCCGAGCGAGTACAATTCATGGAGTACATAATGGACCCTATAGCTGATG
																																								CATAAGGAACATTACTCATTCGCTTAATCTCATTAGGTCCAGAAGGACACTGAGTCTTGC
																																								TAAGCGACACACCATGTTGCATCGGAAGAAAACCTCTCTTAGAGTTTTCCATGTTGAACT
																																								TAGTAACGATCTTATCTATATAAGTTCGTTACCTAAGTCCAATCACCCTCTTAGACCTAT
																																								CCCTATATATCTTGATTCCCAAAATGTACTTAGCGTTTCCAAGGTCTTTCATAGAGAAGC
																																								AACTCTTCAACCATTCCTCGAACGACTCAAGCATGGGAATGTCGTTTTTTATGAGAAGTA
																																								TATAAACTACATATAAGACCAAGAAGACTATGTTACTCCCACTTTCCTTCTTGTAGATAA
																																								AAGACTCTTCTCCATTTTTAAGAAATTTAAACTGTTTTATTGCCTCATCAAATCAAAGAT
																																								TCCAACTCAAGATGCTTGCTTCAATCCATAAATGGACTTTTGAAGCTTACATACCATCCT
																																								CGTATATTCAGGATCCACAAAACCCTCTGGTTGTGTCATATACACATCCTCTTTAAAGAA
																																								CCAATTCAAGAAAGTGATTTTGACATCCATTTGTCAAATCTCGTAATCATAAAATTTTGA
																																								CATCAAAGTGATCACTAGGAGTATCCGAATGGATTTAAGCATTGCTACTGGTGAAAAGGT
																																								CTTCGTTATAGTTTATATCATGAACTTGCTTGAACCCTTTTGTATCCAACCTTGCTTTGT
																																								AAACTTGAATGTTAGCATCCTTGTCTATTTTCACTTTGAAAACTCATGATGCAACCAATA
																																								GGTGCAACCCCATCGGGTAAATTCATCACGTCTCTTATTTGATTTTCAGACATGAATCAT
																																								TTCGAACCTCATGGCTTCAAGCCATTTTTCGGAGTCTTCACTCATCAAAGCTTTCTTGTA
																																								AGTAGTAGGTTCCTCAAATTCTAAAACCATTATCTCACAACTTTCGATCAACAAGAAATC
																																								AACAGACCTTTTGTTTGGTATTCTTAGTCTACTACACCTACGAGGGGCTGCAATAGGAAT
																																								TTTTCTTCTCAACAATTTGAGAATTTTCGCACGAGTTAGATTCGAGTGGGATAGTAGGAC
																																								GTTCGTGTATGAGATGCACGTCCTCCGACACTTGGTCAATTATGGGAGAAGATTCCTCCA
																																								AAGGAGAAACTACTTCAAGCTCCACAACTAGCACCTGTGTTTTTGACTCTAACATAGGTT
																																								GAACTATGTCCATTTGTTGCTTTTCTTGAATTTCTTCGAGAAATACATTACTCTCACTTG
																																								CCTTTTTGGAAATAAAATCTTTTTTTCCAAAAAAAAAACCACGACGAGCAACAAACAATT
																																								TGCCGTTAGTTCGATGGTAGAAGTAATAACCCTGGCTTTTTTGGGATAACCTACAAAGAA
																																								ACACGTGCCTGAAAGTAAACATTTTAAATAGACCTCACAACCCTAAATACGTAGAAAAGA
																																								CAATCTTGGAACTCTTTCGCTCTATATCTCATATGGTGTCTCTTCTACTTCCTTTGATGG
																																								AGCTCTATTAAGTGTAAAAGCAGCAGTTTTGAGAGCATATTCCCAGAAGGATACTGGAAG
																																								ATTAGCAAAACTCATCATAGACCGAACCATATCAAGTAAAGTTCGGCTCCTCCTTTCAGA
																																								TACACCATTTAACTGAGGTGTTCTAGGCGGAGTTAGTTGTGAAAGAATTCCACAACTCTT
																																								CAAGTGATTACTAAACTATTGGCTCAAATATTCACCAGCACTATCGGATTGTAGTGCTTT
																																								GATCGTCTAGCCAAGCTAGTTTTAGACTTCATTCTAGAATTCTTTGAACTTTTCAAATGA
																																								TTCTGACTTATGCTTCATTAAATAGACATATCCATATCTACTTAAATCGTCAGTAAAACT
																																								GATGAAGTACCAAAACCCTTCCATAGCATTTGTGCTCATTGGTCCATACACATCAGTATG
																																								TATTAGGCCCAATAGATACTGGCCCTTTCACCCTTTTCAGTAAAAGGTGACTTTGTCATT
																																								TTACCAATTAAACAGGATTCACACACATCAAATGTCTCAAAGTCAAAGGATGTTAGATGT
																																								CCATCCTTATGTAACTTCTAAATGCGTTTCACCTTTATATGTCCTAAACGACAATGCCAT
																																								GAGTAAGTAGGATTAATGTCACTTGATCTATGTTTTTTGATGTATATGTTAAGGGCATCT
																																								TTGTCTAAGTCTAGGAAATATAGACAATTATACTTTTTAGCAGTGGCATAAAATATTGAA
																																								TTCAAATAAACAAAGAATCTACCTTTCTTAATTGTAAATGAAAACCCTTCATTATCCAAA
																																								ACAGGAATAGAAATAATATTTTTGGTAATAGTAGGAACATTATAACAGTTATTTAGCTGT
																																								AATATTAATTTGGAAGGAAAAGATAGAGTATAAGTCCCAACTGCAATGGTCGCAACTCTT
																																								GCACCATTTCCAACGCACTGCTCTACCTCTCCTTTACCCAAGGTTTTACTCCTTCTTAGT
																																								CCCGGCATATTCAAAACAATGTGAGAAACACAACCGGTATAAAATACTCAAGAAGTAGAT
																																								GTTGCTAAATTATTGTCAATGACATAAATACCTGAAGAGGAAGCCCCAGACTTCTTATCC
																																								TTTAGATTCTTTAGGCAGTTACGCCTCCAATGACCTATTTGATTATAAATAGAAGCACTT
																																								GGCCTTTGCAGCCACCTTTGGCTTTGCCATTGTCTTTGGCTTATCAGCAGTCTTAGTGGT
																																								AACTTGCTTGCCCTTATCTTGCTTTTTATTACCAGCTCGTTCCTTCTCAAAACCCTTTCC
																																								CTTTTGAACCATAAGAACTTCCTTCTTAGGTGCAACAAGGAGGCAGTCATGAGCATCCCA
																																								TGTAACTCAACAAGGATTTTCATCACCCATTCATATTGAAGTTCAACCTAAACTGATTGA
																																								ACCCTTCATGAAGTGAGTGTAGTATGATGTCAGTAGCCAATTCTTGATTATAAGGAAAGC
																																								CTTGCCTCTCCATTGCCTCGAAATAACCAATCTTTTCAAGGACATGAGTGGCGACCAGCT
																																								TGCCTTCAACTAATGCACACTCAAGAATAGTTGTGAGTCTCATACCTCTCTATCAGAGCT
																																								TGTTGCTGAAACATGGTTTTCAGCTATCAGATAATATTGTAGGAATGCAAGCTTGCAAAT
																																								TTCATTTGAAGGTTTGGTTCCATAGCCGCGAGCATAAGGCGAGTAACAATTACCGACCTT
																																								TCTGCAATGGCCTTATGGGCCTCCTTTTCGGCTTGAGTGGAGGTGGCAGTTAAAACTGGG
																																								ATAGGGGTTTAAAGAACATCCCTCGACCTTCGGACCTAAGAACAATTCTTAGATTTCTTT
																																								CCCAATCAAGGAAGTTGTTCCCGCTCAACTTATCCTTCTCAAGGATTGAAAGTAAGCTAA
																																								TAGGTGAATTATTGTTGTTACCAGACATGATATCTACATAGAAGATGCAAAAGCAATAAG
																																								TATCTTTTATCATAATAGCTTTTAACAAATTTTAAACATTTAAAAATAAAAGCCATGCAC
																																								TTGATCAATTTCAAAGTGTCCCTTTTGAATCAAGTGATTCTAAGATCCTATCAAACATGA
																																								TTTATACGTGGACTTTGGCCTCTGGCCTCTACTTAAAGACAAGTTTTAAAGAATTTTTTT
																																								TGACTAATTACAACAATTGTAATTCTTAGTTGATGAGTGATTGCCAAGGTGATTAAAGCT
																																								CCCAGGTAAAGGAAGTTACCCACAACGTTGGGGAGAGTCTTCCTAATCCTAGACAGAGCT
																																								TGTCACCCAAACACAAAACCTTATCCTTTGCCTCAAAATCTACAACCGTTTTGATGATTT
																																								TGTTGGGCCAAACCAAACTAAACATGCAAATTTCGGAAATTTATATTACTCTATTTAGTC
																																								TAAGATTGGAAGTAACACTTTACTTTGGCAGAACCTATTAGTAACGATCAGGGTTTTAGT
																																								AGGTGTTTATTTGGAATATCAAAAACCCAATATTTTACTTTTATGGATATGTACTTTTTA
																																								TAATTTTTACAAATACAAAACTAAAGATATATGTCTTCAAAGTTTTGCATTGGCATGCGT
																																								GAAAAGTGTAAGTATAACAATTAATTTGAAACAGAGGCATTAGTACCAACAACTTGAATC
																																								AAGATATTCTTTTCTGCCATCTGTAGGTTAGCATACACAAGCGCAACACTAGAAGGTACA
																																								GAACCCGGTTGTTTCTGTTGCAGATTTGATCCAGAAACAAACCCTAAAGGACTCAACCCC
																																								CGTAACATTCACCAGCAGTTTAAGATTATAAAAACAAGCAAACGTTGTTTTTCTGCCAAC
																																								TCTGTTGATCCTGAAGGTTTCCCTCCGATGTTCTTAAGTAAGGAATGGAGAATCCACGCA
																																								GCCGAGACCAAGGCTTTTATAGGTGAAGCGGAAGGCCTCAACTCCTTCCTCCGAAGCCAG
																																								CTTCCAGATTTCAATTTCCCATCATCGAGCGACCATTCACAATCGATGATTGTCGGTAAA
																																								TGGTATTGTCCTTACATGTTTATTACCGAAGGAACCCGAAAAGAACAAATGGATAGGTCT
																																								GTGTTTTATGAATTAACATTAGAGCAGCAATGGGAGAAGATATATTCATGCAAACGCGAT
																																								GAAGTGGGAGGGGACTCAGTGGCTGTAAACGTCGTTGTTCCTACTGAAGTCGTCAAGATT
																																								TCATGGATGGACGCAGTCTCTGAAAGAGATGACGCTAACGAAACGATGTGGTTTTGGGTT
																																								ATGAGTGAGATGGGGTTGCAAACAAGGATAGGTGTAAGTGTCTTGATTGTAGAAAGAATA
																																								ATCTGGGAGCAAGAAAGAGTAGGGTGGGTTGGTGGAAATGAAAAGCAAGTGATGGTTGCT
																																								AGAATGGAGAGATATACTCGAGGTAATTCGTGGAAGATGTTTCGGTGTTATGTGCTTGTT
																																								GAACGATTTGTGCTAAGAAGGTTAGATGGAAGTTTAGTGTTGACGTATGAGTTAAAACAT
																																								ACTCATAGGATTCGATGCAAATGGGAATGAATCTGTTTAACTGATTAACTGTTTGACTGA
																																								GTGTACTTGACTTTGCGGATTAATTTATCTGTTGTGTTCTTGACTGGTAAAAATGCCTTT
																																								TATCTTTTGTCATTGGCATTTGTATCAGTGTATATATGGTGGCTTGTTGAGCAAAACAAA
																																								GTGTTCTATCTAAT
