# Supplementary material for: Association analysis of agronomic traits and construction of genetic networks by resequencing of 306 sugar beet (Beta vulgaris L.) lines
Source: Sci Rep. 2023 Sep 18;13:15422. doi: 10.1038/s41598-023-42182-2 (PMC10507079; doi:10.1038/s41598-023-42182-2)
Supplement: Supplementary file 1 — Supplementary Information. [file 41598_2023_42182_MOESM1_ESM.zip › Supplementary/Supplementary Table 5.xlsx]

## Sheet: Sheet1
材料名称	栽种地区	种质资源来源
N1	呼和浩特	波兰
N2	呼和浩特	德国
N3	呼和浩特	德国
N4	呼和浩特	吉林
N5	呼和浩特	美国
N6	呼和浩特	波兰
N7	呼和浩特	德国
N8	呼和浩特	德国
N9	呼和浩特	内蒙古
N10	呼和浩特	德国
N11	呼和浩特	德国
N12	呼和浩特	德国
N13	呼和浩特	德国
N14	呼和浩特	美国
N15	呼和浩特	内蒙古
N16	呼和浩特	德国
N17	呼和浩特	美国
N18	呼和浩特	美国
N19	呼和浩特	美国
N20	呼和浩特	美国
N21	呼和浩特	美国
N22	呼和浩特	美国
N23	呼和浩特	美国
N24	呼和浩特	波兰
N25	呼和浩特	黑龙江
N26	呼和浩特	美国
N27	呼和浩特	吉林
N28	呼和浩特	德国
N29	呼和浩特	内蒙古
N30	呼和浩特	内蒙古
N31	呼和浩特	内蒙古
N32	呼和浩特	内蒙古
N33	呼和浩特	内蒙古
N34	呼和浩特	内蒙古
N35	呼和浩特	内蒙古
N36	呼和浩特	内蒙古
N37	呼和浩特	内蒙古
N38	呼和浩特	美国
N39	呼和浩特	美国
N40	呼和浩特	美国
N41	呼和浩特	美国
N42	呼和浩特	美国
N43	呼和浩特	美国
N44	呼和浩特	美国
N45	呼和浩特	美国
N46	呼和浩特	美国
N47	呼和浩特	美国
N48	呼和浩特	美国
N49	呼和浩特	美国
N50	呼和浩特	美国
N51	呼和浩特	美国
N52	呼和浩特	德国
N53	呼和浩特	内蒙古
N54	呼和浩特	德国
N55	呼和浩特	内蒙古
N56	呼和浩特	内蒙古
N57	呼和浩特	内蒙古
N58	呼和浩特	内蒙古
N59	呼和浩特	内蒙古
N60	呼和浩特	内蒙古
N61	呼和浩特	内蒙古
N62	呼和浩特	内蒙古
N63	呼和浩特	内蒙古
N64	呼和浩特	内蒙古
N65	呼和浩特	内蒙古
N66	呼和浩特	内蒙古
N67	呼和浩特	内蒙古
N68	呼和浩特	内蒙古
N69	呼和浩特	波兰
N70	呼和浩特	内蒙古
N71	呼和浩特	内蒙古
N72	呼和浩特	内蒙古
N73	呼和浩特	内蒙古
N74	呼和浩特	美国
N75	呼和浩特	美国
N76	呼和浩特	美国
N77	呼和浩特	美国
N78	呼和浩特	美国
N79	呼和浩特	美国
N80	呼和浩特	美国
N81	呼和浩特	美国
N82	呼和浩特	美国
N83	呼和浩特	美国
N84	呼和浩特	内蒙古
N85	呼和浩特	黑龙江
N86	呼和浩特	黑龙江
N87	呼和浩特	黑龙江
N88	呼和浩特	美国
N89	呼和浩特	美国
N90	呼和浩特	美国
N91	呼和浩特	美国
N92	呼和浩特	美国
N93	呼和浩特	美国
N94	呼和浩特	美国
N95	呼和浩特	美国
N96	呼和浩特	美国
N97	呼和浩特	美国
N98	呼和浩特	美国
N99	呼和浩特	美国
N100	呼和浩特	美国
N101	呼和浩特	美国
N102	呼和浩特	美国
N103	呼和浩特	美国
N104	呼和浩特	美国
N105	呼和浩特	美国
N106	呼和浩特	美国
N107	呼和浩特	美国
N108	呼和浩特	内蒙古
N109	呼和浩特	内蒙古
N110	呼和浩特	内蒙古
N111	呼和浩特	内蒙古
N112	呼和浩特	内蒙古
N113	呼和浩特	内蒙古
N114	呼和浩特	美国
GW01	呼和浩特	丹麦
GW02	呼和浩特	丹麦
GW03	呼和浩特	美国
GW04	呼和浩特	瑞士
GW05	呼和浩特	德国
GW06	呼和浩特	德国
GW07	呼和浩特	英国
GW08	呼和浩特	英国
GW09	呼和浩特	荷兰
GW10	呼和浩特	荷兰
GW11	呼和浩特	荷兰
GW12	呼和浩特	美国
GW13	呼和浩特	美国
GW14	呼和浩特	德国
GW15	呼和浩特	法国
GW16	呼和浩特	德国
GW17	呼和浩特	德国
GW18	呼和浩特	法国
GW19	呼和浩特	瑞士
GW20	呼和浩特	德国
CA01	黑龙江	黑龙江
CA02	黑龙江	黑龙江
CA03	黑龙江	黑龙江
CA04	黑龙江	黑龙江
CA05	黑龙江	黑龙江
CA06	黑龙江	黑龙江
CA07	黑龙江	黑龙江
CA08	黑龙江	黑龙江
CA09	黑龙江	黑龙江
CA10	黑龙江	黑龙江
CA11	黑龙江	黑龙江
CA12	黑龙江	黑龙江
CA13	黑龙江	黑龙江
CA14	黑龙江	黑龙江
CA15	黑龙江	黑龙江
CA16	黑龙江	黑龙江
CA17	黑龙江	黑龙江
CA18	黑龙江	黑龙江
CA19	黑龙江	黑龙江
CA20	黑龙江	黑龙江
CA21	黑龙江	黑龙江
CA22	黑龙江	黑龙江
CA23	黑龙江	俄罗斯
CA24	黑龙江	俄罗斯
CA25	黑龙江	俄罗斯
CA26	黑龙江	波兰
CA27	黑龙江	波兰
CA28	黑龙江	波兰
CA29	黑龙江	波兰
CA30	黑龙江	波兰
CA31	黑龙江	黑龙江
CA32	黑龙江	黑龙江
CA33	黑龙江	黑龙江
CA34	黑龙江	黑龙江
CA35	黑龙江	波兰
CA36	黑龙江	波兰
CA37	黑龙江	波兰
CA38	黑龙江	黑龙江
CA39	黑龙江	黑龙江
CA40	黑龙江	黑龙江
CA41	黑龙江	波兰
CA42	黑龙江	黑龙江
CA43	黑龙江	黑龙江
CA44	黑龙江	黑龙江
CA45	黑龙江	黑龙江
CA46	黑龙江	美国
CA47	黑龙江	波兰
CA48	黑龙江	波兰
CA49	黑龙江	黑龙江
CA50	黑龙江	黑龙江
CA51	黑龙江	黑龙江
CA52	黑龙江	黑龙江
CA53	黑龙江	黑龙江
CA54	黑龙江	黑龙江
CA55	黑龙江	波兰
CA56	黑龙江	波兰
CA57	黑龙江	黑龙江
CA58	黑龙江	黑龙江
CA59	黑龙江	黑龙江
CA60	黑龙江	黑龙江
CA61	黑龙江	黑龙江
CA62	黑龙江	黑龙江
CA63	黑龙江	捷克
CA64	黑龙江	黑龙江
CA65	黑龙江	捷克
CA66	黑龙江	黑龙江
CA67	黑龙江	黑龙江
CA68	黑龙江	黑龙江
CA69	黑龙江	黑龙江
CA70	黑龙江	黑龙江
CA71	黑龙江	黑龙江
CA72	黑龙江	黑龙江
M01	乌鲁木齐	丹麦
M02	乌鲁木齐	德国
M03	乌鲁木齐	德国
M04	乌鲁木齐	德国
M05	乌鲁木齐	美国
M06	乌鲁木齐	新疆
M07	乌鲁木齐	荷兰
M08	乌鲁木齐	德国
M09	乌鲁木齐	荷兰
M10	乌鲁木齐	德国
M11	乌鲁木齐	荷兰
M12	乌鲁木齐	德国
M13	乌鲁木齐	美国
M14	乌鲁木齐	德国
M15	乌鲁木齐	美国
M16	乌鲁木齐	德国
M17	乌鲁木齐	德国
M18	乌鲁木齐	德国
M19	乌鲁木齐	德国
M20	乌鲁木齐	荷兰
M21	乌鲁木齐	新疆
M22	乌鲁木齐	美国
M23	乌鲁木齐	德国
M24	乌鲁木齐	德国
M25	乌鲁木齐	新疆
M26	乌鲁木齐	德国
M27	乌鲁木齐	新疆
M28	乌鲁木齐	德国
M29	乌鲁木齐	德国
M30	乌鲁木齐	荷兰
M31	乌鲁木齐	德国
M32	乌鲁木齐	荷兰
M33	乌鲁木齐	德国
M34	乌鲁木齐	德国
M35	乌鲁木齐	德国
M36	乌鲁木齐	德国
M37	乌鲁木齐	德国
M38	乌鲁木齐	美国
M39	乌鲁木齐	丹麦
M40	乌鲁木齐	德国
M41	乌鲁木齐	丹麦
M42	乌鲁木齐	丹麦
M43	乌鲁木齐	美国
M44	乌鲁木齐	美国
M45	乌鲁木齐	丹麦
M46	乌鲁木齐	法国
M47	乌鲁木齐	法国
M48	乌鲁木齐	法国
M49	乌鲁木齐	法国
M50	乌鲁木齐	法国
SHZ01	石河子	新疆
SHZ02	石河子	新疆
SHZ03	石河子	新疆
SHZ04	石河子	新疆
SHZ05	石河子	新疆
SHZ06	石河子	新疆
SHZ07	石河子	新疆
SHZ08	石河子	新疆
SHZ09	石河子	新疆
SHZ10	石河子	新疆
SHZ11	石河子	新疆
SHZ12	石河子	新疆
SHZ13	石河子	新疆
SHZ14	石河子	新疆
SHZ15	石河子	新疆
SHZ16	石河子	新疆
SHZ17	石河子	新疆
SHZ18	石河子	新疆
SHZ19	石河子	新疆
SHZ20	石河子	新疆
SHZ21	石河子	新疆
SHZ22	石河子	新疆
SHZ23	石河子	新疆
SHZ24	石河子	新疆
SHZ25	石河子	新疆
SHZ26	石河子	新疆
SHZ27	石河子	新疆
SHZ28	石河子	新疆
SHZ29	石河子	法国
SHZ30	石河子	法国
SHZ31	石河子	法国
SHZ32	石河子	法国
SHZ33	石河子	新疆
SHZ34	石河子	新疆
SHZ35	石河子	新疆
SHZ36	石河子	新疆
SHZ37	石河子	新疆
SHZ38	石河子	新疆
SHZ39	石河子	新疆
SHZ40	石河子	新疆
SHZ41	石河子	美国
SHZ42	石河子	美国
SHZ43	石河子	新疆
SHZ44	石河子	新疆
SHZ45	石河子	新疆
SHZ46	石河子	新疆
SHZ47	石河子	新疆
SHZ48	石河子	新疆
SHZ49	石河子	新疆
SHZ50	石河子	新疆

## Sheet: Sheet2
Source of resource materials
Material number	Plant area	Germplasm resource sources
N1	Hohhot	Poland
N2	Hohhot	Germany
N3	Hohhot	Germany
N4	Hohhot	Jilin
N5	Hohhot	America
N6	Hohhot	Poland
N7	Hohhot	Germany
N8	Hohhot	Germany
N9	Hohhot	Inner Mongolia
N10	Hohhot	Germany
N11	Hohhot	Germany
N12	Hohhot	Germany
N13	Hohhot	Germany
N14	Hohhot	America
N15	Hohhot	Inner Mongolia
N16	Hohhot	Germany
N17	Hohhot	America
N18	Hohhot	America
N19	Hohhot	America
N20	Hohhot	America
N21	Hohhot	America
N22	Hohhot	America
N23	Hohhot	America
N24	Hohhot	Poland
N25	Hohhot	Heilongjiang
N26	Hohhot	America
N27	Hohhot	Jilin
N28	Hohhot	Germany
N29	Hohhot	Inner Mongolia
N30	Hohhot	Inner Mongolia
N31	Hohhot	Inner Mongolia
N32	Hohhot	Inner Mongolia
N33	Hohhot	Inner Mongolia
N34	Hohhot	Inner Mongolia
N35	Hohhot	Inner Mongolia
N36	Hohhot	Inner Mongolia
N37	Hohhot	Inner Mongolia
N38	Hohhot	America
N39	Hohhot	America
N40	Hohhot	America
N41	Hohhot	America
N42	Hohhot	America
N43	Hohhot	America
N44	Hohhot	America
N45	Hohhot	America
N46	Hohhot	America
N47	Hohhot	America
N48	Hohhot	America
N49	Hohhot	America
N50	Hohhot	America
N51	Hohhot	America
N52	Hohhot	Germany
N53	Hohhot	Inner Mongolia
N54	Hohhot	Germany
N55	Hohhot	Inner Mongolia
N56	Hohhot	Inner Mongolia
N57	Hohhot	Inner Mongolia
N58	Hohhot	Inner Mongolia
N59	Hohhot	Inner Mongolia
N60	Hohhot	Inner Mongolia
N61	Hohhot	Inner Mongolia
N62	Hohhot	Inner Mongolia
N63	Hohhot	Inner Mongolia
N64	Hohhot	Inner Mongolia
N65	Hohhot	Inner Mongolia
N66	Hohhot	Inner Mongolia
N67	Hohhot	Inner Mongolia
N68	Hohhot	Inner Mongolia
N69	Hohhot	Poland
N70	Hohhot	Inner Mongolia
N71	Hohhot	Inner Mongolia
N72	Hohhot	Inner Mongolia
N73	Hohhot	Inner Mongolia
N74	Hohhot	America
N75	Hohhot	America
N76	Hohhot	America
N77	Hohhot	America
N78	Hohhot	America
N79	Hohhot	America
N80	Hohhot	America
N81	Hohhot	America
N82	Hohhot	America
N83	Hohhot	America
N84	Hohhot	Inner Mongolia
N85	Hohhot	Heilongjiang
N86	Hohhot	Heilongjiang
N87	Hohhot	Heilongjiang
N88	Hohhot	America
N89	Hohhot	America
N90	Hohhot	America
N91	Hohhot	America
N92	Hohhot	America
N93	Hohhot	America
N94	Hohhot	America
N95	Hohhot	America
N96	Hohhot	America
N97	Hohhot	America
N98	Hohhot	America
N99	Hohhot	America
N100	Hohhot	America
N101	Hohhot	America
N102	Hohhot	America
N103	Hohhot	America
N104	Hohhot	America
N105	Hohhot	America
N106	Hohhot	America
N107	Hohhot	America
N108	Hohhot	Inner Mongolia
N109	Hohhot	Inner Mongolia
N110	Hohhot	Inner Mongolia
N111	Hohhot	Inner Mongolia
N112	Hohhot	Inner Mongolia
N113	Hohhot	Inner Mongolia
N114	Hohhot	America
GW01	Hohhot	Denmark
GW02	Hohhot	Denmark
GW03	Hohhot	America
GW04	Hohhot	Switzerland
GW05	Hohhot	Germany
GW06	Hohhot	Germany
GW07	Hohhot	Britain
GW08	Hohhot	Britain
GW09	Hohhot	Netherlands
GW10	Hohhot	Netherlands
GW11	Hohhot	Netherlands
GW12	Hohhot	America
GW13	Hohhot	America
GW14	Hohhot	Germany
GW15	Hohhot	France
GW16	Hohhot	Germany
GW17	Hohhot	Germany
GW18	Hohhot	France
GW19	Hohhot	Switzerland
GW20	Hohhot	Germany
CA01	Harbin	Heilongjiang
CA02	Harbin	Heilongjiang
CA03	Harbin	Heilongjiang
CA04	Harbin	Heilongjiang
CA05	Harbin	Heilongjiang
CA06	Harbin	Heilongjiang
CA07	Harbin	Heilongjiang
CA08	Harbin	Heilongjiang
CA09	Harbin	Heilongjiang
CA10	Harbin	Heilongjiang
CA11	Harbin	Heilongjiang
CA12	Harbin	Heilongjiang
CA13	Harbin	Heilongjiang
CA14	Harbin	Heilongjiang
CA15	Harbin	Heilongjiang
CA16	Harbin	Heilongjiang
CA17	Harbin	Heilongjiang
CA18	Harbin	Heilongjiang
CA19	Harbin	Heilongjiang
CA20	Harbin	Heilongjiang
CA21	Harbin	Heilongjiang
CA22	Harbin	Heilongjiang
CA23	Harbin	Russia
CA24	Harbin	Russia
CA25	Harbin	Russia
CA26	Harbin	Poland
CA27	Harbin	Poland
CA28	Harbin	Poland
CA29	Harbin	Poland
CA30	Harbin	Poland
CA31	Harbin	Heilongjiang
CA32	Harbin	Heilongjiang
CA33	Harbin	Heilongjiang
CA34	Harbin	Heilongjiang
CA35	Harbin	Poland
CA36	Harbin	Poland
CA37	Harbin	Poland
CA38	Harbin	Heilongjiang
CA39	Harbin	Heilongjiang
CA40	Harbin	Heilongjiang
CA41	Harbin	Poland
CA42	Harbin	Heilongjiang
CA43	Harbin	Heilongjiang
CA44	Harbin	Heilongjiang
CA45	Harbin	Heilongjiang
CA46	Harbin	America
CA47	Harbin	Poland
CA48	Harbin	Poland
CA49	Harbin	Heilongjiang
CA50	Harbin	Heilongjiang
CA51	Harbin	Heilongjiang
CA52	Harbin	Heilongjiang
CA53	Harbin	Heilongjiang
CA54	Harbin	Heilongjiang
CA55	Harbin	Poland
CA56	Harbin	Poland
CA57	Harbin	Heilongjiang
CA58	Harbin	Heilongjiang
CA59	Harbin	Heilongjiang
CA60	Harbin	Heilongjiang
CA61	Harbin	Heilongjiang
CA62	Harbin	Heilongjiang
CA63	Harbin	Czech Republic
CA64	Harbin	Heilongjiang
CA65	Harbin	Czech Republic
CA66	Harbin	Heilongjiang
CA67	Harbin	Heilongjiang
CA68	Harbin	Heilongjiang
CA69	Harbin	Heilongjiang
CA70	Harbin	Heilongjiang
CA71	Harbin	Heilongjiang
CA72	Harbin	Heilongjiang
M01	Urumqi	Denmark
M02	Urumqi	Germany
M03	Urumqi	Germany
M04	Urumqi	Germany
M05	Urumqi	America
M06	Urumqi	Xinjiang
M07	Urumqi	Netherlands
M08	Urumqi	Germany
M09	Urumqi	Netherlands
M10	Urumqi	Germany
M11	Urumqi	Netherlands
M12	Urumqi	Germany
M13	Urumqi	America
M14	Urumqi	Germany
M15	Urumqi	America
M16	Urumqi	Germany
M17	Urumqi	Germany
M18	Urumqi	Germany
M19	Urumqi	Germany
M20	Urumqi	Netherlands
M21	Urumqi	Xinjiang
M22	Urumqi	America
M23	Urumqi	Germany
M24	Urumqi	Germany
M25	Urumqi	Xinjiang
M26	Urumqi	Germany
M27	Urumqi	Xinjiang
M28	Urumqi	Germany
M29	Urumqi	Germany
M30	Urumqi	Netherlands
M31	Urumqi	Germany
M32	Urumqi	Netherlands
M33	Urumqi	Germany
M34	Urumqi	Germany
M35	Urumqi	Germany
M36	Urumqi	Germany
M37	Urumqi	Germany
M38	Urumqi	America
M39	Urumqi	Denmark
M40	Urumqi	Germany
M41	Urumqi	Denmark
M42	Urumqi	Denmark
M43	Urumqi	America
M44	Urumqi	America
M45	Urumqi	Denmark
M46	Urumqi	France
M47	Urumqi	France
M48	Urumqi	France
M49	Urumqi	France
M50	Urumqi	France
SHZ01	Shihezi	Xinjiang
SHZ02	Shihezi	Xinjiang
SHZ03	Shihezi	Xinjiang
SHZ04	Shihezi	Xinjiang
SHZ05	Shihezi	Xinjiang
SHZ06	Shihezi	Xinjiang
SHZ07	Shihezi	Xinjiang
SHZ08	Shihezi	Xinjiang
SHZ09	Shihezi	Xinjiang
SHZ10	Shihezi	Xinjiang
SHZ11	Shihezi	Xinjiang
SHZ12	Shihezi	Xinjiang
SHZ13	Shihezi	Xinjiang
SHZ14	Shihezi	Xinjiang
SHZ15	Shihezi	Xinjiang
SHZ16	Shihezi	Xinjiang
SHZ17	Shihezi	Xinjiang
SHZ18	Shihezi	Xinjiang
SHZ19	Shihezi	Xinjiang
SHZ20	Shihezi	Xinjiang
SHZ21	Shihezi	Xinjiang
SHZ22	Shihezi	Xinjiang
SHZ23	Shihezi	Xinjiang
SHZ24	Shihezi	Xinjiang
SHZ25	Shihezi	Xinjiang
SHZ26	Shihezi	Xinjiang
SHZ27	Shihezi	Xinjiang
SHZ28	Shihezi	Xinjiang
SHZ29	Shihezi	France
SHZ30	Shihezi	France
SHZ31	Shihezi	France
SHZ32	Shihezi	France
SHZ33	Shihezi	Xinjiang
SHZ34	Shihezi	Xinjiang
SHZ35	Shihezi	Xinjiang
SHZ36	Shihezi	Xinjiang
SHZ37	Shihezi	Xinjiang
SHZ38	Shihezi	Xinjiang
SHZ39	Shihezi	Xinjiang
SHZ40	Shihezi	Xinjiang
SHZ41	Shihezi	America
SHZ42	Shihezi	America
SHZ43	Shihezi	Xinjiang
SHZ44	Shihezi	Xinjiang
SHZ45	Shihezi	Xinjiang
SHZ46	Shihezi	Xinjiang
SHZ47	Shihezi	Xinjiang
SHZ48	Shihezi	Xinjiang
SHZ49	Shihezi	Xinjiang
SHZ50	Shihezi	Xinjiang
