# Supplementary material for: Association analysis of agronomic traits and construction of genetic networks by resequencing of 306 sugar beet (Beta vulgaris L.) lines
Source: Sci Rep. 2023 Sep 18;13:15422. doi: 10.1038/s41598-023-42182-2 (PMC10507079; doi:10.1038/s41598-023-42182-2)
Supplement: Supplementary file 1 — Supplementary Information. [file 41598_2023_42182_MOESM1_ESM.zip › Supplementary/Supplementary Table 6.xls]

## Sheet: Sheet1
Number	Primer	Upstream base sequence	Downstream base sequence
1	actin	GTGCCTGCTATGTATGTTGCC	CACCATCACCAGAGTCAAGC
2	PPR91	GACAGCATGACCAGAAATGGC	TACATTGCGCGAGTGTTCAA
3	DFAX2	GGTTGGCGGGTTGGGTAATA	TAGGTCTGGTTGACCCCACA
4	P5CS	AGCACCCGAAGTGACCAAAA	CCTTGTGTGTAGCATCTGTAGGT
5	GL24	ACAAAGTACATTAAGCATGGTGC	TCACCCTTACAGCCTCACCT
6	FRO5	ACCGATGGAAGGTTGATGCT	AGCTAACGAGGGTTTTGGTGT
7	POLX	AACAGTTAGCGTCCTCGCAA	TCCTGTGCAGTTTTCCAGCA
