# Supplementary material for: Association analysis of agronomic traits and construction of genetic networks by resequencing of 306 sugar beet (Beta vulgaris L.) lines
Source: Sci Rep. 2023 Sep 18;13:15422. doi: 10.1038/s41598-023-42182-2 (PMC10507079; doi:10.1038/s41598-023-42182-2)
Supplement: Supplementary file 1 — Supplementary Information. [file 41598_2023_42182_MOESM1_ESM.zip › Supplementary/Supplementary Table 7.xlsx]

## Sheet: Column chart
Sample Information		Model group multiple change，2-ΔΔCt
Number	Sample Name	PPR91	GL24	FRO5
1	N95	1	1	1
2	N71	1.84971	0.71747	0.513695
3	N8	1.68928	0.853028	0.528215
4	N76	1.54947	0.357441	0.713786
5	N104	1.61945	0.604252	0.714749
Sample Information		Model group multiple change，2-ΔΔCt
Number	Sample Name	POLX
1	N95	1
2	GW01	1.47716
3	N32	0.820393
4	N90	1.64001
5	N66	1.59595
6	N67	3.23163
7	N33	3.23901
Sample Information		Model group multiple change，2-ΔΔCt
Number	Sample Name	DFAX2	P5CS
1	N104	1	1
2	N76	2.21823	1.60845
3	N101	2.67295	0.535394
